# Supplementary material for: Ellipsoid Segmentation Model for Analyzing Light-Attenuated 3D Confocal Image Stacks of Fluorescent Multi-Cellular Spheroids
Source: PLoS One. 2016 Jun 15;11(6):e0156942. doi: 10.1371/journal.pone.0156942 (PMC4909318; doi:10.1371/journal.pone.0156942)
Supplement: S1 File — This is a zip-file containing all the source code files. The code is written in MATLAB using the DIPimage toolbox. The source code is also available on GitHub: https://github.com/mbarbie1/ellipsoids-analysis-paper.git. (ZIP) [file pone.0156942.s006.zip]

Archive with 217 entries (184 files):
- S1_File/
- S1_File/figureGeneration/
- S1_File/figureGeneration/generate_paper_figures.m
- S1_File/figureGeneration/paper_figure_ellipsoidFit.m
- S1_File/figureGeneration/paper_figure_heightviewExplanation.m
- S1_File/figureGeneration/paper_figure_radialIntensityCurves.m
- S1_File/figureGeneration/paper_figure_segmentationMethod.m
- S1_File/figureGeneration/sideSliceProjection.m
- S1_File/figureGeneration/spheroidRadialIntensityCurves.m
- S1_File/figureGeneration/topSliceProjection.m
- S1_File/lib/
- S1_File/libExternal/
- S1_File/libExternal/bfmatlab/
- S1_File/libExternal/bfmatlab/bfCheckJavaMemory.m
- S1_File/libExternal/bfmatlab/bfCheckJavaPath.m
- S1_File/libExternal/bfmatlab/bfGetFileExtensions.m
- S1_File/libExternal/bfmatlab/bfGetPlane.m
- S1_File/libExternal/bfmatlab/bfGetReader.m
- S1_File/libExternal/bfmatlab/bfopen.m
- S1_File/libExternal/bfmatlab/bfOpen3DVolume.m
- S1_File/libExternal/bfmatlab/bfsave.m
- S1_File/libExternal/bfmatlab/bfUpgradeCheck.m
- S1_File/libExternal/bfmatlab/bioformats_package.jar
- S1_File/libExternal/bfmatlab/createMinimalOMEXMLMetadata.m
- S1_File/libExternal/bresenham2D/
- S1_File/libExternal/bresenham2D/bresenham.m
- S1_File/libExternal/bresenham2D/license.txt
- S1_File/libExternal/jsonlab/
- S1_File/libExternal/jsonlab/AUTHORS.txt
- S1_File/libExternal/jsonlab/ChangeLog.txt
- S1_File/libExternal/jsonlab/examples/
- S1_File/libExternal/jsonlab/examples/demo_jsonlab_basic.m
- S1_File/libExternal/jsonlab/examples/demo_ubjson_basic.m
- S1_File/libExternal/jsonlab/examples/example1.json
- S1_File/libExternal/jsonlab/examples/example2.json
- S1_File/libExternal/jsonlab/examples/example3.json
- S1_File/libExternal/jsonlab/examples/example4.json
- S1_File/libExternal/jsonlab/examples/jsonlab_basictest.matlab
- S1_File/libExternal/jsonlab/examples/jsonlab_selftest.m
- S1_File/libExternal/jsonlab/examples/jsonlab_selftest.matlab
- S1_File/libExternal/jsonlab/examples/jsonlab_speedtest.m
- S1_File/libExternal/jsonlab/jsonopt.m
- S1_File/libExternal/jsonlab/LICENSE_BSD.txt
- S1_File/libExternal/jsonlab/loadjson.m
- S1_File/libExternal/jsonlab/loadubjson.m
- S1_File/libExternal/jsonlab/mergestruct.m
- S1_File/libExternal/jsonlab/README.txt
- S1_File/libExternal/jsonlab/savejson.m
- S1_File/libExternal/jsonlab/saveubjson.m
- S1_File/libExternal/jsonlab/varargin2struct.m
- S1_File/libExternal/log4m/
- S1_File/libExternal/log4m/license.txt
- S1_File/libExternal/log4m/log4m.m
- S1_File/libExternal/munkres/
- S1_File/libExternal/munkres/license.txt
- S1_File/libExternal/munkres/munkres.m
- S1_File/libExternal/ReadImageJROI/
- S1_File/libExternal/ReadImageJROI/license.txt
- S1_File/libExternal/ReadImageJROI/ReadImageJROI.m
- S1_File/libExternal/regexpcmp/
- S1_File/libExternal/regexpcmp/license.txt
- S1_File/libExternal/regexpcmp/regexpcmp.m
- S1_File/libExternal/statusbar/
- S1_File/libExternal/statusbar/license.txt
- S1_File/libExternal/statusbar/statusbar.m
- S1_File/libExternal/waitbar2a/
- S1_File/libExternal/waitbar2a/license.txt
- S1_File/libExternal/waitbar2a/waitbar2a.m
- S1_File/lib/analyseAttenuationProfile.m
- S1_File/lib/analyseImage.m
- S1_File/lib/analyseImage_GFP.m
- S1_File/lib/analyseImage_merged_bluegreen.m
- S1_File/lib/analyseImage_no_spot_analysis.m
- S1_File/lib/argbIntToValues.m
- S1_File/lib/closeContour.m
- S1_File/lib/ellipsoidValidationMeasurements.m
- S1_File/lib/ellipsoidValidationMeasurementsRoi.m
- S1_File/lib/extractParametersImages.m
- S1_File/lib/extractRoiMasks.m
- S1_File/lib/extractRoiMasksH.m
- S1_File/lib/getNN.m
- S1_File/lib/getSummary.m
- S1_File/lib/getUnion.m
- S1_File/lib/getUnionLabAndRoi.m
- S1_File/lib/ImageAnalysis/
- S1_File/lib/ImageAnalysis/ErrorEstimation/
- S1_File/lib/ImageAnalysis/ErrorEstimation/errorLabRoi.m
- S1_File/lib/ImageAnalysis/ErrorEstimation/errorLabRoiCell.m
- S1_File/lib/ImageAnalysis/ErrorEstimation/errorTwoLabs.m
- S1_File/lib/ImageAnalysis/Segmentation/
- S1_File/lib/ImageAnalysis/Segmentation/HessianThreshold/
- S1_File/lib/ImageAnalysis/Segmentation/HessianThreshold/segmentThresholdHessian.m
- S1_File/lib/ImageAnalysis/Segmentation/HessianThreshold/segmentThresholdHessianEigenvalues.m
- S1_File/lib/ImageAnalysis/Segmentation/LabeledImageOperations/
- S1_File/lib/ImageAnalysis/Segmentation/LabeledImageOperations/ellipsoidImageFromLab.m
- S1_File/lib/ImageAnalysis/Segmentation/LabeledImageOperations/getEllipsoidMask.m
- S1_File/lib/ImageAnalysis/Segmentation/Project2D/
- S1_File/lib/ImageAnalysis/Segmentation/Project2D/filterSegmentation2D.m
- S1_File/lib/ImageAnalysis/Segmentation/Project2D/fitSpheroidAxes.m
- S1_File/lib/ImageAnalysis/Segmentation/Project2D/fitSpheroidAxesRoi.m
- S1_File/lib/ImageAnalysis/Segmentation/Project2D/segmentGreyHeightMap2D.m
- S1_File/lib/ImageAnalysis/Segmentation/Project2D/segmentGreyHeightMap2D_noFilter.m
- S1_File/lib/ImageAnalysis/Segmentation/Project2D/segmentHeightMap2D.m
- S1_File/lib/ImageAnalysis/Segmentation/Project2D/segmentHeightMap2D_noFilter.m
- S1_File/lib/ImageAnalysis/Segmentation/Project2D/SegmentThresholdHessianEigenvalues2D.m
- S1_File/lib/ImageAnalysis/Segmentation/Project2D/sideSliceProjection.m
- S1_File/lib/ImageAnalysis/Segmentation/Project2D/spheroidValidation.m
- S1_File/lib/ImageAnalysis/Segmentation/Project2D/splitGreyWaterShed2D.m
- S1_File/lib/ImageAnalysis/Segmentation/Project2D/splitWaterShed2D.m
- S1_File/lib/ImageAnalysis/Segmentation/Project2D/topSliceProjection.m
- S1_File/lib/ImageAnalysis/Segmentation/segmentThresholdSimple.m
- S1_File/lib/ImageAnalysis/SpotDetection/
- S1_File/lib/ImageAnalysis/SpotDetection/spotDetectionLoG2D.m
- S1_File/lib/ImageAnalysis/SpotDetection/spotDetectionLoG3D.m
- S1_File/lib/ImageAnalysis/SpotDetection/test_spotDetectionLoG3D.m
- S1_File/lib/ImageAnalysis/Utilities/
- S1_File/lib/ImageAnalysis/Utilities/detHessianNormalized3D.m
- S1_File/lib/ImageAnalysis/Utilities/exponential_fit/
- S1_File/lib/ImageAnalysis/Utilities/exponential_fit/exponential_fit.m
- S1_File/lib/ImageAnalysis/Utilities/exponential_fit/exponential_fit_fromLinearFit.m
- S1_File/lib/ImageAnalysis/Utilities/features/
- S1_File/lib/ImageAnalysis/Utilities/features/msrFeatureToArray.m
- S1_File/lib/ImageAnalysis/Utilities/features/msrRadiusToArray.m
- S1_File/lib/ImageAnalysis/Utilities/getOptimalLaplaceScale.m
- S1_File/lib/ImageAnalysis/Utilities/getScaleSpace.m
- S1_File/lib/ImageAnalysis/Utilities/getVolumeSphere.m
- S1_File/lib/ImageAnalysis/Utilities/hessianNormalized2D.m
- S1_File/lib/ImageAnalysis/Utilities/hessianNormalized3D.m
- S1_File/lib/ImageAnalysis/Utilities/imageEigenValues2D.m
- S1_File/lib/ImageAnalysis/Utilities/imageEigenValues3D.m
- S1_File/lib/ImageAnalysis/Utilities/laplacianNormalized3D.m
- S1_File/lib/ImageAnalysis/Utilities/removeBorderObjects.m
- S1_File/lib/ImageAnalysis/Utilities/scaleInterval.m
- S1_File/lib/ImageAnalysis/Utilities/sigmoidNormalizedAB.m
- S1_File/lib/ImageAnalysis/Utilities/sortAbsoluteEigenValue.m
- S1_File/lib/ImageAnalysis/Utilities/zProject.m
- S1_File/lib/ImageIO/
- S1_File/lib/ImageIO/CV7000/
- S1_File/lib/ImageIO/CV7000/imageListFromPattern.m
- S1_File/lib/ImageIO/CV7000/loadYokogawaStack.m
- S1_File/lib/ImageIO/CV7000/plateInfoYokogawa.m
- S1_File/lib/ImageIO/CV7000/test_imageListFromPattern.m
- S1_File/lib/ImageIO/defaultLabels.m
- S1_File/lib/ImageIO/fixedPattern.m
- S1_File/lib/ImageIO/getFileName.m
- S1_File/lib/ImageIO/getGeneralName.m
- S1_File/lib/ImageIO/getImageFileList.m
- S1_File/lib/ImageIO/getImagesFromDir.m
- S1_File/lib/ImageIO/loadMicroscopeImageStack.m
- S1_File/lib/ImageIO/loadStackFromImageSequence.m
- S1_File/lib/ImageIO/loadStackFromMultiPageTif.m
- S1_File/lib/ImageIO/outputImage.m
- S1_File/lib/ImageIO/outputTable.m
- S1_File/lib/ImageIO/readImage.m
- S1_File/lib/ImageIO/readImagePlane.m
- S1_File/lib/ImageIO/readImageStack.m
- S1_File/lib/ImageIO/Test_getGeneralName.m
- S1_File/lib/ImageIO/writeImage.m
- S1_File/lib/ImagePainting/
- S1_File/lib/ImagePainting/createContourCheckOverlay.m
- S1_File/lib/ImagePainting/createContourOverlay.m
- S1_File/lib/ImagePainting/createContourOverlayTick.m
- S1_File/lib/ImagePainting/drawCircles.m
- S1_File/lib/ImagePainting/drawEllipses.m
- S1_File/lib/ImagePainting/drawEllipsoids.m
- S1_File/lib/ImagePainting/drawProjectionEllipsoidsSideSlice.m
- S1_File/lib/ImagePainting/drawProjectionEllipsoidsTopSlice.m
- S1_File/lib/ImagePainting/drawSpheres.m
- S1_File/lib/ImagePainting/ellipsoidBoundingBox.m
- S1_File/lib/ImagePainting/fitSpheroid.m
- S1_File/lib/ImagePainting/fitSpheroid2D.m
- S1_File/lib/ImagePainting/removeCoordinatesOutOfBounds.m
- S1_File/lib/ImagePainting/scaleEllipsoidCoords.m
- S1_File/lib/ImagePainting/test_drawCircles.m
- S1_File/lib/ImagePainting/test_drawEllipsoids.m
- S1_File/lib/ImagePainting/test_drawSpheres.m
- S1_File/lib/ImagePainting/test_ellipsoidBoundingBox.m
- S1_File/lib/ImagePainting/test_removeCoordinatesOutOfBounds.m
- S1_File/lib/IO/
- S1_File/lib/IO/structOfCellArrayToStructArray.m
- S1_File/lib/Logging/
- S1_File/lib/Logging/getLogFileName.m
- S1_File/lib/Logging/logError.m
- S1_File/lib/Logging/logErrorString.m
- S1_File/lib/manualSegmentation2D.m
- S1_File/lib/Metadata/
- S1_File/lib/Metadata/defaultMBASE.m
- S1_File/lib/Metadata/defaultMeta.m
- S1_File/lib/Metadata/defaultStackMeta.m
- S1_File/lib/Metadata/exifRead.m
- S1_File/lib/Metadata/exifWrite.m
- S1_File/lib/Metadata/getMetadataStruct.m
- S1_File/lib/Metadata/getMetaFromOmeMeta.m
- S1_File/lib/Metadata/getOmeMeta.m
- S1_File/lib/Metadata/metaJSONToStruct.m
- S1_File/lib/Metadata/writeOmeMeta.m
- S1_File/lib/parameterInput/
- S1_File/lib/parameterInput/optionsJSONToStruct.m
- S1_File/lib/roiToLab_RoiManager.m
- S1_File/lib/roiToMasks_RoiManager.m
- S1_File/lib/roiToMasks_RoiManager_nameBased.m
- S1_File/lib/saveMeasurements.m
- S1_File/lib/script_analyseImageBatchProcess.m
- S1_File/lib/sideSliceProjectionQC.m
- S1_File/lib/spheroidRadialIntensityCurves2D.m
- S1_File/lib/spheroidSegmentation2D.m
- S1_File/lib/spheroidSegmentation2D.m~
- S1_File/lib/spotDetection3D.m
- S1_File/lib/spotDetectionTiled3D.m
- S1_File/v1.1/
- S1_File/v1.1/analyseImageBatchProcess.m
- S1_File/v1.1/appdata/
- S1_File/v1.1/appdata/options_default.json
- S1_File/v1.1/appdata/options_default_minimal.json
- S1_File/v1.1/appdata/samplesTable_default.xlsx
- S1_File/v1.1/appdata/samplesTable_default_incomplete.xlsx
- S1_File/v1.1/gui_analyseImageBatchProcess.m
