# Supplementary material for: Ellipsoid Segmentation Model for Analyzing Light-Attenuated 3D Confocal Image Stacks of Fluorescent Multi-Cellular Spheroids
Source: PLoS One. 2016 Jun 15;11(6):e0156942. doi: 10.1371/journal.pone.0156942 (PMC4909318; doi:10.1371/journal.pone.0156942)
Supplement: S1 File — This is a zip-file containing all the source code files. The code is written in MATLAB using the DIPimage toolbox. The source code is also available on GitHub: https://github.com/mbarbie1/ellipsoids-analysis-paper.git. (ZIP) [file pone.0156942.s006.zip › S1_File/figureGeneration/paper_figure_segmentationMethod.m]

function [ subMIP, subOverlaySegmentation2D, subHeightView, subRangeHeight ] = paper_figure_segmentationMethod( img, options )

    subStartX = 0;
    subStopX = 410;
    subStartY = 365;
    subStopY = 615;
    ddx = 300;%subStopX - subStartX;
    ddy = 300;subStopY - subStartY;
    subStartX = 450;
    subStopX = subStartX + ddx;
    subStartY = 600;
    subStopY = subStartY + ddy;

    pixelSize = options.pixelSize;
    % Maximal intensity projection
    [imgMIPZ, imgMIPZH] = zProject( img );
    % the actual segmentation algorithm
    lab = segmentHeightMap2D( ...
        imgMIPZ, imgMIPZH, pixelSize, options.minRadius, ...
        options.neighbourhoodRadius, options.maxRangeZ, ...
        options.removeBorderObjectsInPlane, options.removeBorderObjectsInZ, ...
        options.borderZRemoveMethod, options.thresholdIntensity);
    lab = label(lab>0);

    imgM = imgMIPZ;
    imgH = imgMIPZH;
    kernelSize = 2 * max( 1, round( options.neighbourhoodRadius / options.pixelSize(1) ) )  +  1;
    rangeHeight = dip_image( rangefilt( dip_array(imgH), true(kernelSize) ) );
    
    minHisto = 0;
    maxHistoMIP = 2000;
    maxHistoHeight = max(imgH);
    [histoM,binsM] = diphist(imgM,[minHisto, maxHistoMIP]);
    assignin('base', 'histoM', histoM);
    assignin('base', 'binsM', binsM);
    %[pksM,locsM,wM,pM] = findpeaks(histoM);
    [histoH,binsH] = diphist(rangeHeight,[minHisto, maxHistoHeight]);
    assignin('base', 'histoH', histoM);
    assignin('base', 'binsH', binsM);
    
    tt = table(histoM',binsM', 'VariableNames', {'histoM','binsM'});
    writetable(tt,'testM.csv')
    tt = table(histoH(histoH~=0)',(0:50)', 'VariableNames', {'histoH','binsH'});
    writetable(tt,'testH.csv')

    
    %[pksH,locsH,wH,pH] = findpeaks(histoH);
    figure();
    bar((binsM),(histoM));
    
    figure();
    bar(binsH,histoH,5);

    %subMIP = imgM;
    %subOverlaySegmentation2D = createContourOverlay(stretch(imgM(subStartX:subStopX,subStartY:subStopY),1,99.9),lab(subStartX:subStopX,subStartY:subStopY));
    %subHeightView = imgH;
    %subRangeHeight = rangeHeight;
    subMIP = imgM(subStartX:subStopX,subStartY:subStopY);
    subOverlaySegmentation2D = createContourOverlay(stretch(imgM(subStartX:subStopX,subStartY:subStopY),1,99.9),lab(subStartX:subStopX,subStartY:subStopY));
    subHeightView = imgH(subStartX:subStopX,subStartY:subStopY);
    subRangeHeight = rangeHeight(subStartX:subStopX,subStartY:subStopY);
    dipshow(stretch(subMIP,1,99.9));
    dipshow(stretch(subOverlaySegmentation2D));
    dipshow(stretch(subHeightView));
    dipshow(stretch(subRangeHeight));

end
