# Supplementary material for: Ellipsoid Segmentation Model for Analyzing Light-Attenuated 3D Confocal Image Stacks of Fluorescent Multi-Cellular Spheroids
Source: PLoS One. 2016 Jun 15;11(6):e0156942. doi: 10.1371/journal.pone.0156942 (PMC4909318; doi:10.1371/journal.pone.0156942)
Supplement: S1 File — This is a zip-file containing all the source code files. The code is written in MATLAB using the DIPimage toolbox. The source code is also available on GitHub: https://github.com/mbarbie1/ellipsoids-analysis-paper.git. (ZIP) [file pone.0156942.s006.zip › S1_File/libExternal/bfmatlab/bfCheckJavaMemory.m]

function [] = bfCheckJavaMemory(varargin)
% bfCheckJavaMemory warn if too little memory is allocated to Java
%
% SYNOPSIS  bfCheckJavaMemory()
%
% Input
%
%   minMemory - (Optional) The minimum suggested memory setting in MB.
%   Default: 512
%
% Output
%
%    A warning message is printed if too little memory is allocated.

% OME Bio-Formats package for reading and converting biological file formats.
%
% Copyright (C) 2014 Open Microscopy Environment:
%   - Board of Regents of the University of Wisconsin-Madison
%   - Glencoe Software, Inc.
%   - University of Dundee
%
% This program is free software: you can redistribute it and/or modify
% it under the terms of the GNU General Public License as
% published by the Free Software Foundation, either version 2 of the
% License, or (at your option) any later version.
%
% This program is distributed in the hope that it will be useful,
% but WITHOUT ANY WARRANTY; without even the implied warranty of
% MERCHANTABILITY or FITNESS FOR A PARTICULAR PURPOSE.  See the
% GNU General Public License for more details.
%
% You should have received a copy of the GNU General Public License along
% with this program; if not, write to the Free Software Foundation, Inc.,
% 51 Franklin Street, Fifth Floor, Boston, MA  02110-1301, USA.

runtime = java.lang.Runtime.getRuntime();
maxMemory = runtime.maxMemory() / (1024 * 1024);

ip = inputParser;
ip.addOptional('minMemory', 512, @isscalar);
ip.parse(varargin{:});
minMemory = ip.Results.minMemory;

warningID = 'BF:lowJavaMemory';

if maxMemory < minMemory - 64
    warning_msg = [...
        '*** Insufficient memory detected. ***\n'...
        '*** %dm found ***\n'...
        '*** %dm or greater is recommended ***\n'...
        '*** See http://www.mathworks.com/matlabcentral/answers/92813 ***\n'...
        '*** for instructions on increasing memory allocation. ***\n'];
    warning(warningID, warning_msg, round(maxMemory), minMemory);
end
