# Supplementary material for: Ellipsoid Segmentation Model for Analyzing Light-Attenuated 3D Confocal Image Stacks of Fluorescent Multi-Cellular Spheroids
Source: PLoS One. 2016 Jun 15;11(6):e0156942. doi: 10.1371/journal.pone.0156942 (PMC4909318; doi:10.1371/journal.pone.0156942)
Supplement: S1 File — This is a zip-file containing all the source code files. The code is written in MATLAB using the DIPimage toolbox. The source code is also available on GitHub: https://github.com/mbarbie1/ellipsoids-analysis-paper.git. (ZIP) [file pone.0156942.s006.zip › S1_File/libExternal/bfmatlab/bfGetFileExtensions.m]

function fileExt = bfGetFileExtensions
% bfGetFileExtensions list all extensions supported by Bio-Formats
%
% Synopsis: fileExt = bfGetExtensions()
%
% Input
%      none
%
% Output
%      fileExt:  a cell array of dimensions n x2 where the first colum
%      gives the extension and the second the name of the corresponding
%      format.
%      This cell array is formatted to be used with uigetfile funciton.

% OME Bio-Formats package for reading and converting biological file formats.
%
% Copyright (C) 2012 - 2014 Open Microscopy Environment:
%   - Board of Regents of the University of Wisconsin-Madison
%   - Glencoe Software, Inc.
%   - University of Dundee
%
% This program is free software: you can redistribute it and/or modify
% it under the terms of the GNU General Public License as
% published by the Free Software Foundation, either version 2 of the
% License, or (at your option) any later version.
%
% This program is distributed in the hope that it will be useful,
% but WITHOUT ANY WARRANTY; without even the implied warranty of
% MERCHANTABILITY or FITNESS FOR A PARTICULAR PURPOSE.  See the
% GNU General Public License for more details.
%
% You should have received a copy of the GNU General Public License along
% with this program; if not, write to the Free Software Foundation, Inc.,
% 51 Franklin Street, Fifth Floor, Boston, MA  02110-1301, USA.

% Get all readers and create cell array with suffixes and names
imageReader = loci.formats.ImageReader();
readers = imageReader.getReaders();
fileExt = cell(numel(readers), 2);
for i = 1:numel(readers)
    suffixes = readers(i).getSuffixes();
    fileExt{i, 1} = arrayfun(@char, suffixes, 'Unif', false);
    fileExt{i, 2} = char(readers(i).getFormat().toString);
end

% Concatenate all unique formats
allExt = unique(vertcat(fileExt{:, 1}));
allExt = allExt(~cellfun(@isempty, allExt));
fileExt = vertcat({allExt, 'All formats'}, fileExt);

% Format file extensions
for i = 1:size(fileExt, 1)
    fileExt{i, 1} = sprintf('*.%s;', fileExt{i, 1}{:});
    fileExt{i, 1}(end) = [];
end
