# Supplementary material for: Ellipsoid Segmentation Model for Analyzing Light-Attenuated 3D Confocal Image Stacks of Fluorescent Multi-Cellular Spheroids
Source: PLoS One. 2016 Jun 15;11(6):e0156942. doi: 10.1371/journal.pone.0156942 (PMC4909318; doi:10.1371/journal.pone.0156942)
Supplement: S1 File — This is a zip-file containing all the source code files. The code is written in MATLAB using the DIPimage toolbox. The source code is also available on GitHub: https://github.com/mbarbie1/ellipsoids-analysis-paper.git. (ZIP) [file pone.0156942.s006.zip › S1_File/libExternal/bfmatlab/bfGetPlane.m]

function I = bfGetPlane(r, iPlane, varargin)
% BFGETPLANE Retrieve the plane data from a reader using Bio-Formats
% 
%   I = bfGetPlane(r, iPlane) returns a specified plane from the input
%   format reader. The index specifying the plane to retrieve should be
%   contained between 1 and the number of planes for the series.
%
%   I = bfGetPlane(r, iPlane, x, y, width, height) only returns the tile
%   which origin is specified by (x, y) and dimensions are specified by
%   (width, height).
%
% Examples
%
%    I = bfGetPlane(r, 1) % First plane of the series
%    I = bfGetPlane(r, r.getImageCount()) % Last plane of the series
%    I = bfGetPlane(r, 1, 1, 1, 20, 20) % 20x20 tile originated at (0, 0)
%
% See also: BFGETREADER

% OME Bio-Formats package for reading and converting biological file formats.
%
% Copyright (C) 2012 - 2014 Open Microscopy Environment:
%   - Board of Regents of the University of Wisconsin-Madison
%   - Glencoe Software, Inc.
%   - University of Dundee
%
% This program is free software: you can redistribute it and/or modify
% it under the terms of the GNU General Public License as
% published by the Free Software Foundation, either version 2 of the
% License, or (at your option) any later version.
%
% This program is distributed in the hope that it will be useful,
% but WITHOUT ANY WARRANTY; without even the implied warranty of
% MERCHANTABILITY or FITNESS FOR A PARTICULAR PURPOSE.  See the
% GNU General Public License for more details.
%
% You should have received a copy of the GNU General Public License along
% with this program; if not, write to the Free Software Foundation, Inc.,
% 51 Franklin Street, Fifth Floor, Boston, MA  02110-1301, USA.

% Input check
ip = inputParser;
ip.addRequired('r', @(x) isa(x, 'loci.formats.IFormatReader') && ...
    ~isempty(x.getCurrentFile()));
ip.parse(r);

% Plane check
isValidPlane = @(x) isscalar(x) && ismember(x, 1 : r.getImageCount());
ip.addRequired('iPlane', isValidPlane);

% Optional tile arguments check
isValidX = @(x) isscalar(x) && ismember(x, 1 : r.getSizeX());
isValidY = @(x) isscalar(x) && ismember(x, 1 : r.getSizeY());
ip.addOptional('x', 1, isValidX);
ip.addOptional('y', 1, isValidY);
ip.addOptional('width', r.getSizeX(), isValidX);
ip.addOptional('height', r.getSizeY(), isValidY);
ip.parse(r, iPlane, varargin{:});

% Additional check for tile size
assert(ip.Results.x - 1 + ip.Results.width <= r.getSizeX(),...
     'MATLAB:InputParser:ArgumentFailedValidation',...
     'Invalid tile size');
assert(ip.Results.y - 1 + ip.Results.height <= r.getSizeY(),...
     'MATLAB:InputParser:ArgumentFailedValidation',...
     'Invalid tile size');

% Get pixel type
pixelType = r.getPixelType();
bpp = loci.formats.FormatTools.getBytesPerPixel(pixelType);
fp = loci.formats.FormatTools.isFloatingPoint(pixelType);
sgn = loci.formats.FormatTools.isSigned(pixelType);
little = r.isLittleEndian();

plane = r.openBytes(iPlane - 1, ip.Results.x - 1, ip.Results.y - 1, ...
    ip.Results.width, ip.Results.height);
    
% convert byte array to MATLAB image
if sgn
    % can get the data directly to a matrix
    I = loci.common.DataTools.makeDataArray2D(plane, ...
        bpp, fp, little, ip.Results.height);
else
    % get the data as a vector, either because makeDataArray2D
    % is not available, or we need a vector for typecast
    I = loci.common.DataTools.makeDataArray(plane, ...
        bpp, fp, little);
end

% Java does not have explicitly unsigned data types;
% hence, we must inform MATLAB when the data is unsigned
if ~sgn
    % NB: arr will always be a vector here
    switch class(I)
        case 'int8'
            I = typecast(I, 'uint8');
        case 'int16'
            I = typecast(I, 'uint16');
        case 'int32'
            I = typecast(I, 'uint32');
        case 'int64'
            I = typecast(I, 'uint64');
    end
end

if isvector(I)
    % convert results from vector to matrix
    shape = [ip.Results.width ip.Results.height];
    I = reshape(I, shape)';
end
