# Supplementary material for: Ellipsoid Segmentation Model for Analyzing Light-Attenuated 3D Confocal Image Stacks of Fluorescent Multi-Cellular Spheroids
Source: PLoS One. 2016 Jun 15;11(6):e0156942. doi: 10.1371/journal.pone.0156942 (PMC4909318; doi:10.1371/journal.pone.0156942)
Supplement: S1 File — This is a zip-file containing all the source code files. The code is written in MATLAB using the DIPimage toolbox. The source code is also available on GitHub: https://github.com/mbarbie1/ellipsoids-analysis-paper.git. (ZIP) [file pone.0156942.s006.zip › S1_File/libExternal/bresenham2D/bresenham.m]

function [x, y] = bresenham( x1, y1, x2, y2 )

%Matlab optmized version of Bresenham line algorithm. No loops.
%Format:
%               [x y]=bham(x1,y1,x2,y2)
%
%Input:
%               (x1,y1): Start position
%               (x2,y2): End position
%
%Output:
%               x y: the line coordinates from (x1,y1) to (x2,y2)
%
%Usage example:
%               [x y]=bham(1,1, 10,-5);
%               plot(x,y,'or');
x1=round(x1); x2=round(x2);
y1=round(y1); y2=round(y2);
dx=abs(x2-x1);
dy=abs(y2-y1);
steep=abs(dy)>abs(dx);
if steep t=dx;dx=dy;dy=t; end

%The main algorithm goes here.
if dy==0 
    q=zeros(dx+1,1);
else
    q=[0;diff(mod([floor(dx/2):-dy:-dy*dx+floor(dx/2)]',dx))>=0];
end

%and ends here.

if steep
    if y1<=y2 y=[y1:y2]'; else y=[y1:-1:y2]'; end
    if x1<=x2 x=x1+cumsum(q);else x=x1-cumsum(q); end
else
    if x1<=x2 x=[x1:x2]'; else x=[x1:-1:x2]'; end
    if y1<=y2 y=y1+cumsum(q);else y=y1-cumsum(q); end
end
