# Supplementary material for: Ellipsoid Segmentation Model for Analyzing Light-Attenuated 3D Confocal Image Stacks of Fluorescent Multi-Cellular Spheroids
Source: PLoS One. 2016 Jun 15;11(6):e0156942. doi: 10.1371/journal.pone.0156942 (PMC4909318; doi:10.1371/journal.pone.0156942)
Supplement: S1 File — This is a zip-file containing all the source code files. The code is written in MATLAB using the DIPimage toolbox. The source code is also available on GitHub: https://github.com/mbarbie1/ellipsoids-analysis-paper.git. (ZIP) [file pone.0156942.s006.zip › S1_File/libExternal/jsonlab/AUTHORS.txt]

The author of "jsonlab" toolbox is Qianqian Fang. Qianqian
is currently an Assistant Professor at Massachusetts General Hospital, 
Harvard Medical School.

Address: Martinos Center for Biomedical Imaging, 
         Massachusetts General Hospital, 
         Harvard Medical School
         Bldg 149, 13th St, Charlestown, MA 02129, USA
URL: http://nmr.mgh.harvard.edu/~fangq/
Email: <fangq at nmr.mgh.harvard.edu> or <fangqq at gmail.com>


The script loadjson.m was built upon previous works by

- Nedialko Krouchev: http://www.mathworks.com/matlabcentral/fileexchange/25713
       date: 2009/11/02
- François Glineur: http://www.mathworks.com/matlabcentral/fileexchange/23393
       date: 2009/03/22
- Joel Feenstra: http://www.mathworks.com/matlabcentral/fileexchange/20565
       date: 2008/07/03


This toolbox contains patches submitted by the following contributors:

- Blake Johnson <bjohnso at bbn.com>
  part of revision 341

- Niclas Borlin <Niclas.Borlin at cs.umu.se>
  various fixes in revision 394, including
  - loadjson crashes for all-zero sparse matrix.
  - loadjson crashes for empty sparse matrix.
  - Non-zero size of 0-by-N and N-by-0 empty matrices is lost after savejson/loadjson.
  - loadjson crashes for sparse real column vector.
  - loadjson crashes for sparse complex column vector.
  - Data is corrupted by savejson for sparse real row vector.
  - savejson crashes for sparse complex row vector. 

- Yul Kang <yul.kang.on at gmail.com>
  patches for svn revision 415.
  - savejson saves an empty cell array as [] instead of null
  - loadjson differentiates an empty struct from an empty array
