# Supplementary material for: Ellipsoid Segmentation Model for Analyzing Light-Attenuated 3D Confocal Image Stacks of Fluorescent Multi-Cellular Spheroids
Source: PLoS One. 2016 Jun 15;11(6):e0156942. doi: 10.1371/journal.pone.0156942 (PMC4909318; doi:10.1371/journal.pone.0156942)
Supplement: S1 File — This is a zip-file containing all the source code files. The code is written in MATLAB using the DIPimage toolbox. The source code is also available on GitHub: https://github.com/mbarbie1/ellipsoids-analysis-paper.git. (ZIP) [file pone.0156942.s006.zip › S1_File/libExternal/jsonlab/ChangeLog.txt]

============================================================================

   JSONlab - a toolbox to encode/decode JSON/UBJSON files in MATLAB/Octave

----------------------------------------------------------------------------

JSONlab ChangeLog (key features marked by *):

== JSONlab 0.9.9 (codename: Optimus - beta), FangQ <fangq (at) nmr.mgh.harvard.edu> ==

 2014/01/22  use binary read and write in saveubjson and loadubjson

== JSONlab 0.9.8-1 (codename: Optimus - alpha update 1), FangQ <fangq (at) nmr.mgh.harvard.edu> ==

 2013/10/07 better round-trip conservation for empty arrays and structs (patch submitted by Yul Kang)

== JSONlab 0.9.8 (codename: Optimus - alpha), FangQ <fangq (at) nmr.mgh.harvard.edu> ==
 2013/08/23 *universal Binary JSON (UBJSON) support, including both saveubjson and loadubjson

== JSONlab 0.9.1 (codename: Rodimus, update 1), FangQ <fangq (at) nmr.mgh.harvard.edu> ==
 2012/12/18 *handling of various empty and sparse matrices (fixes submitted by Niclas Borlin)

== JSONlab 0.9.0 (codename: Rodimus), FangQ <fangq (at) nmr.mgh.harvard.edu> ==

 2012/06/17 *new format for an invalid leading char, unpacking hex code in savejson
 2012/06/01  support JSONP in savejson
 2012/05/25  fix the empty cell bug (reported by Cyril Davin)
 2012/04/05  savejson can save to a file (suggested by Patrick Rapin)

== JSONlab 0.8.1 (codename: Sentiel, Update 1), FangQ <fangq (at) nmr.mgh.harvard.edu> ==

 2012/02/28  loadjson quotation mark escape bug, see http://bit.ly/yyk1nS
 2012/01/25  patch to handle root-less objects, contributed by Blake Johnson

== JSONlab 0.8.0 (codename: Sentiel), FangQ <fangq (at) nmr.mgh.harvard.edu> ==

 2012/01/13 *speed up loadjson by 20 fold when parsing large data arrays in matlab
 2012/01/11  remove row bracket if an array has 1 element, suggested by Mykel Kochenderfer
 2011/12/22 *accept sequence of 'param',value input in savejson and loadjson
 2011/11/18  fix struct array bug reported by Mykel Kochenderfer

== JSONlab 0.5.1 (codename: Nexus Update 1), FangQ <fangq (at) nmr.mgh.harvard.edu> ==

 2011/10/21  fix a bug in loadjson, previous code does not use any of the acceleration
 2011/10/20  loadjson supports JSON collections - concatenated JSON objects

== JSONlab 0.5.0 (codename: Nexus), FangQ <fangq (at) nmr.mgh.harvard.edu> ==

 2011/10/16  package and release jsonlab 0.5.0
 2011/10/15 *add json demo and regression test, support cpx numbers, fix double quote bug
 2011/10/11 *speed up readjson dramatically, interpret _Array* tags, show data in root level
 2011/10/10  create jsonlab project, start jsonlab website, add online documentation
 2011/10/07 *speed up savejson by 25x using sprintf instead of mat2str, add options support
 2011/10/06 *savejson works for structs, cells and arrays
 2011/09/09  derive loadjson from JSON parser from MATLAB Central, draft savejson.m
