# Supplementary material for: Ellipsoid Segmentation Model for Analyzing Light-Attenuated 3D Confocal Image Stacks of Fluorescent Multi-Cellular Spheroids
Source: PLoS One. 2016 Jun 15;11(6):e0156942. doi: 10.1371/journal.pone.0156942 (PMC4909318; doi:10.1371/journal.pone.0156942)
Supplement: S1 File — This is a zip-file containing all the source code files. The code is written in MATLAB using the DIPimage toolbox. The source code is also available on GitHub: https://github.com/mbarbie1/ellipsoids-analysis-paper.git. (ZIP) [file pone.0156942.s006.zip › S1_File/libExternal/jsonlab/examples/example1.json]

 {
     "firstName": "John",
     "lastName": "Smith",
     "age": 25,
     "address":
     {
         "streetAddress": "21 2nd Street",
         "city": "New York",
         "state": "NY",
         "postalCode": "10021"
     },
     "phoneNumber":
     [
         {
           "type": "home",
           "number": "212 555-1234"
         },
         {
           "type": "fax",
           "number": "646 555-4567"
         }
     ]
 }
