# Supplementary material for: Ellipsoid Segmentation Model for Analyzing Light-Attenuated 3D Confocal Image Stacks of Fluorescent Multi-Cellular Spheroids
Source: PLoS One. 2016 Jun 15;11(6):e0156942. doi: 10.1371/journal.pone.0156942 (PMC4909318; doi:10.1371/journal.pone.0156942)
Supplement: S1 File — This is a zip-file containing all the source code files. The code is written in MATLAB using the DIPimage toolbox. The source code is also available on GitHub: https://github.com/mbarbie1/ellipsoids-analysis-paper.git. (ZIP) [file pone.0156942.s006.zip › S1_File/libExternal/jsonlab/examples/example2.json]

{
    "glossary": {
        "title": "example glossary",
		"GlossDiv": {
            "title": "S",
			"GlossList": {
                "GlossEntry": {
                    "ID": "SGML",
					"SortAs": "SGML",
					"GlossTerm": "Standard Generalized Markup Language",
					"Acronym": "SGML",
					"Abbrev": "ISO 8879:1986",
					"GlossDef": {
                        "para": "A meta-markup language, used to create markup languages such as DocBook.",
						"GlossSeeAlso": ["GML", "XML"]
                    },
					"GlossSee": "markup"
                }
            }
        }
    }
}
