# Supplementary material for: Ellipsoid Segmentation Model for Analyzing Light-Attenuated 3D Confocal Image Stacks of Fluorescent Multi-Cellular Spheroids
Source: PLoS One. 2016 Jun 15;11(6):e0156942. doi: 10.1371/journal.pone.0156942 (PMC4909318; doi:10.1371/journal.pone.0156942)
Supplement: S1 File — This is a zip-file containing all the source code files. The code is written in MATLAB using the DIPimage toolbox. The source code is also available on GitHub: https://github.com/mbarbie1/ellipsoids-analysis-paper.git. (ZIP) [file pone.0156942.s006.zip › S1_File/libExternal/jsonlab/examples/example3.json]

{"menu": {
  "id": "file",
  "value": "_&File",
  "popup": {
    "menuitem": [
      {"value": "_&New", "onclick": "CreateNewDoc(\"\"\")"},
      {"value": "_&Open", "onclick": "OpenDoc()"},
      {"value": "_&Close", "onclick": "CloseDoc()"}
    ]
  }
}}
