# Supplementary material for: Ellipsoid Segmentation Model for Analyzing Light-Attenuated 3D Confocal Image Stacks of Fluorescent Multi-Cellular Spheroids
Source: PLoS One. 2016 Jun 15;11(6):e0156942. doi: 10.1371/journal.pone.0156942 (PMC4909318; doi:10.1371/journal.pone.0156942)
Supplement: S1 File — This is a zip-file containing all the source code files. The code is written in MATLAB using the DIPimage toolbox. The source code is also available on GitHub: https://github.com/mbarbie1/ellipsoids-analysis-paper.git. (ZIP) [file pone.0156942.s006.zip › S1_File/libExternal/jsonlab/examples/example4.json]

[
  {
      "sample" : {
          "rho" : 1
      }
  },
  {
      "sample" : {
          "rho" : 2
      }
  },
  [
    {
        "_ArrayType_" : "double",
        "_ArraySize_" : [1,2],
        "_ArrayData_" : [1,0]
    },
    {
        "_ArrayType_" : "double",
        "_ArraySize_" : [1,2],
        "_ArrayData_" : [1,1]
    },
    {
        "_ArrayType_" : "double",
        "_ArraySize_" : [1,2],
        "_ArrayData_" : [1,2]
    }
  ],
  [
     "Paper",
     "Scissors",
     "Stone"
  ]
]
