# Supplementary material for: Ellipsoid Segmentation Model for Analyzing Light-Attenuated 3D Confocal Image Stacks of Fluorescent Multi-Cellular Spheroids
Source: PLoS One. 2016 Jun 15;11(6):e0156942. doi: 10.1371/journal.pone.0156942 (PMC4909318; doi:10.1371/journal.pone.0156942)
Supplement: S1 File — This is a zip-file containing all the source code files. The code is written in MATLAB using the DIPimage toolbox. The source code is also available on GitHub: https://github.com/mbarbie1/ellipsoids-analysis-paper.git. (ZIP) [file pone.0156942.s006.zip › S1_File/libExternal/jsonlab/examples/jsonlab_basictest.matlab]

                              < M A T L A B >
                  Copyright 1984-2007 The MathWorks, Inc.
                         Version 7.4.0.287 (R2007a)
                              January 29, 2007

 
  To get started, type one of these: helpwin, helpdesk, or demo.
  For product information, visit www.mathworks.com.
 
>> >> >> >> >> >> >> >> >> 
%=================================================
>> %  a simple scalar value 
>> %=================================================

>> >> 
data2json =

    3.1416

>> 
ans =

[3.141592654]


>> 
json2data =

    3.1416

>> >> 
%=================================================
>> %  a complex number
>> %=================================================

>> >> >> 
data2json =

   1.0000 + 2.0000i

>> 
ans =

{
	"_ArrayType_": "double",
	"_ArraySize_": [1,1],
	"_ArrayIsComplex_": 1,
	"_ArrayData_": [1,2]
}


>> 
json2data =

   1.0000 + 2.0000i

>> >> 
%=================================================
>> %  a complex matrix
>> %=================================================

>> >> >> 
data2json =

  35.0000 +26.0000i   1.0000 +19.0000i   6.0000 +24.0000i
   3.0000 +21.0000i  32.0000 +23.0000i   7.0000 +25.0000i
  31.0000 +22.0000i   9.0000 +27.0000i   2.0000 +20.0000i
   8.0000 +17.0000i  28.0000 +10.0000i  33.0000 +15.0000i
  30.0000 +12.0000i   5.0000 +14.0000i  34.0000 +16.0000i
   4.0000 +13.0000i  36.0000 +18.0000i  29.0000 +11.0000i

>> 
ans =

{
	"_ArrayType_": "double",
	"_ArraySize_": [6,3],
	"_ArrayIsComplex_": 1,
	"_ArrayData_": [
		[35,26],
		[3,21],
		[31,22],
		[8,17],
		[30,12],
		[4,13],
		[1,19],
		[32,23],
		[9,27],
		[28,10],
		[5,14],
		[36,18],
		[6,24],
		[7,25],
		[2,20],
		[33,15],
		[34,16],
		[29,11]
	]
}


>> 
json2data =

  35.0000 +26.0000i   1.0000 +19.0000i   6.0000 +24.0000i
   3.0000 +21.0000i  32.0000 +23.0000i   7.0000 +25.0000i
  31.0000 +22.0000i   9.0000 +27.0000i   2.0000 +20.0000i
   8.0000 +17.0000i  28.0000 +10.0000i  33.0000 +15.0000i
  30.0000 +12.0000i   5.0000 +14.0000i  34.0000 +16.0000i
   4.0000 +13.0000i  36.0000 +18.0000i  29.0000 +11.0000i

>> >> 
%=================================================
>> %  MATLAB special constants
>> %=================================================

>> >> 
data2json =

   NaN   Inf  -Inf

>> 
ans =

{
	"specials": ["_NaN_","_Inf_","-_Inf_"]
}


>> 
json2data = 

    specials: [NaN Inf -Inf]

>> >> 
%=================================================
>> %  a real sparse matrix
>> %=================================================

>> >> 
data2json =

   (1,2)       0.6557
   (9,2)       0.7577
   (3,5)       0.8491
  (10,5)       0.7431
  (10,8)       0.3922
   (7,9)       0.6787
   (2,10)      0.0357
   (6,10)      0.9340
  (10,10)      0.6555

>> 
ans =

{
	"sparse": {
		"_ArrayType_": "double",
		"_ArraySize_": [10,10],
		"_ArrayIsSparse_": 1,
		"_ArrayData_": [
			[1,2,0.6557406992],
			[9,2,0.7577401306],
			[3,5,0.8491293059],
			[10,5,0.7431324681],
			[10,8,0.3922270195],
			[7,9,0.6787351549],
			[2,10,0.03571167857],
			[6,10,0.9339932478],
			[10,10,0.6554778902]
		]
	}
}


>> 
json2data = 

    sparse: [10x10 double]

>> >> 
%=================================================
>> %  a complex sparse matrix
>> %=================================================

>> >> 
data2json =

   (1,2)      0.6557 - 0.6557i
   (9,2)      0.7577 - 0.7577i
   (3,5)      0.8491 - 0.8491i
  (10,5)      0.7431 - 0.7431i
  (10,8)      0.3922 - 0.3922i
   (7,9)      0.6787 - 0.6787i
   (2,10)     0.0357 - 0.0357i
   (6,10)     0.9340 - 0.9340i
  (10,10)     0.6555 - 0.6555i

>> 
ans =

{
	"complex_sparse": {
		"_ArrayType_": "double",
		"_ArraySize_": [10,10],
		"_ArrayIsComplex_": 1,
		"_ArrayIsSparse_": 1,
		"_ArrayData_": [
			[1,2,0.6557406992,-0.6557406992],
			[9,2,0.7577401306,-0.7577401306],
			[3,5,0.8491293059,-0.8491293059],
			[10,5,0.7431324681,-0.7431324681],
			[10,8,0.3922270195,-0.3922270195],
			[7,9,0.6787351549,-0.6787351549],
			[2,10,0.03571167857,-0.03571167857],
			[6,10,0.9339932478,-0.9339932478],
			[10,10,0.6554778902,-0.6554778902]
		]
	}
}


>> 
json2data = 

    complex_sparse: [10x10 double]

>> >> 
%=================================================
>> %  a structure
>> %=================================================

>> >> 
data2json = 

        name: 'Think Different'
        year: 1997
       magic: [3x3 double]
     misfits: [Inf NaN]
    embedded: [1x1 struct]

>> 
ans =

{
	"astruct": {
		"name": "Think Different",
		"year": 1997,
		"magic": [
			[8,1,6],
			[3,5,7],
			[4,9,2]
		],
		"misfits": ["_Inf_","_NaN_"],
		"embedded": {
			"left": true,
			"right": false
		}
	}
}


>> 
json2data = 

    astruct: [1x1 struct]

>> >> 
%=================================================
>> %  a structure array
>> %=================================================

>> >> >> >> >> 
ans =

{
	"Supreme Commander": [
		{
			"name": "Nexus Prime",
			"rank": 9
		},
		{
			"name": "Sentinel Prime",
			"rank": 9
		},
		{
			"name": "Optimus Prime",
			"rank": 9
		}
	]
}


>> 
json2data = 

    Supreme_0x20_Commander: [1x3 struct]

>> >> 
%=================================================
>> %  a cell array
>> %=================================================

>> >> >> >> >> 
data2json = 

    [1x1 struct]
    [1x1 struct]
    [1x4 double]

>> 
ans =

{
	"debian": [
		{
			"buzz": 1.10,
			"rex": 1.20,
			"bo": 1.30,
			"hamm": 2.00,
			"slink": 2.10,
			"potato": 2.20,
			"woody": 3.00,
			"sarge": 3.10,
			"etch": 4.00,
			"lenny": 5.00,
			"squeeze": 6.00,
			"wheezy": 7.00
		},
		{
			"Ubuntu": [
				"Kubuntu",
				"Xubuntu",
				"Lubuntu"
			]
		},
		[10.04,10.10,11.04,11.10]
	]
}


>> 
json2data = 

    debian: {[1x1 struct]  [1x1 struct]  [10.0400 10.1000 11.0400 11.1000]}

>> >> 
%=================================================
>> %  invalid field-name handling
>> %=================================================

>> >> 
json2data = 

               ValidName: 1
       x0x5F_InvalidName: 2
       x0x3A_Field_0x3A_: 3
    x0xE9A1B9__0xE79BAE_: '绝密'

>> >> >> >> 
