# Supplementary material for: Ellipsoid Segmentation Model for Analyzing Light-Attenuated 3D Confocal Image Stacks of Fluorescent Multi-Cellular Spheroids
Source: PLoS One. 2016 Jun 15;11(6):e0156942. doi: 10.1371/journal.pone.0156942 (PMC4909318; doi:10.1371/journal.pone.0156942)
Supplement: S1 File — This is a zip-file containing all the source code files. The code is written in MATLAB using the DIPimage toolbox. The source code is also available on GitHub: https://github.com/mbarbie1/ellipsoids-analysis-paper.git. (ZIP) [file pone.0156942.s006.zip › S1_File/libExternal/jsonlab/examples/jsonlab_selftest.m]

%%%%%%%%%%%%%%%%%%%%%%%%%%%%%%%%%%%%%%%%%%%%%%%%%%%%%%%%%%%%%%%%%%%%
%         Regression Test Unit of loadjson and savejson
%%%%%%%%%%%%%%%%%%%%%%%%%%%%%%%%%%%%%%%%%%%%%%%%%%%%%%%%%%%%%%%%%%%%

for i=1:4
    fname=sprintf('example%d.json',i);
    if(exist(fname,'file')==0) break; end
    fprintf(1,'===============================================\n>> %s\n',fname);
    json=savejson('data',loadjson(fname));
    fprintf(1,'%s\n',json);
    data=loadjson(json);
end

for i=1:4
    fname=sprintf('example%d.json',i);
    if(exist(fname,'file')==0) break; end
    fprintf(1,'===============================================\n>> %s\n',fname);
    json=saveubjson('data',loadjson(fname));
    fprintf(1,'%s\n',json);
    data=loadubjson(json);
    savejson('',data)
end
