# Supplementary material for: Ellipsoid Segmentation Model for Analyzing Light-Attenuated 3D Confocal Image Stacks of Fluorescent Multi-Cellular Spheroids
Source: PLoS One. 2016 Jun 15;11(6):e0156942. doi: 10.1371/journal.pone.0156942 (PMC4909318; doi:10.1371/journal.pone.0156942)
Supplement: S1 File — This is a zip-file containing all the source code files. The code is written in MATLAB using the DIPimage toolbox. The source code is also available on GitHub: https://github.com/mbarbie1/ellipsoids-analysis-paper.git. (ZIP) [file pone.0156942.s006.zip › S1_File/libExternal/jsonlab/examples/jsonlab_speedtest.m]

%%%%%%%%%%%%%%%%%%%%%%%%%%%%%%%%%%%%%%%%%%%%%%%%%%%%%%%%%%%%%%%%%%%%
%         Benchmarking processing speed of savejson and loadjson
%%%%%%%%%%%%%%%%%%%%%%%%%%%%%%%%%%%%%%%%%%%%%%%%%%%%%%%%%%%%%%%%%%%%

datalen=[1e3 1e4 1e5 1e6];
len=length(datalen);
tsave=zeros(len,1);
tload=zeros(len,1);
for i=1:len
    tic;
    json=savejson('data',struct('d1',rand(datalen(i),3),'d2',rand(datalen(i),3)>0.5));
    tsave(i)=toc;
    data=loadjson(json);
    tload(i)=toc-tsave(i);
    fprintf(1,'matrix size: %d\n',datalen(i));
end

loglog(datalen,tsave,'o-',datalen,tload,'r*-');
legend('savejson runtime (s)','loadjson runtime (s)');
xlabel('array size');
ylabel('running time (s)');
