# Supplementary material for: Ellipsoid Segmentation Model for Analyzing Light-Attenuated 3D Confocal Image Stacks of Fluorescent Multi-Cellular Spheroids
Source: PLoS One. 2016 Jun 15;11(6):e0156942. doi: 10.1371/journal.pone.0156942 (PMC4909318; doi:10.1371/journal.pone.0156942)
Supplement: S1 File — This is a zip-file containing all the source code files. The code is written in MATLAB using the DIPimage toolbox. The source code is also available on GitHub: https://github.com/mbarbie1/ellipsoids-analysis-paper.git. (ZIP) [file pone.0156942.s006.zip › S1_File/libExternal/jsonlab/jsonopt.m]

function val=jsonopt(key,default,varargin)
%
% val=jsonopt(key,default,optstruct)
%
% setting options based on a struct. The struct can be produced
% by varargin2struct from a list of 'param','value' pairs
%
% authors:Qianqian Fang (fangq<at> nmr.mgh.harvard.edu)
%
% $Id: loadjson.m 371 2012-06-20 12:43:06Z fangq $
%
% input:
%      key: a string with which one look up a value from a struct
%      default: if the key does not exist, return default
%      optstruct: a struct where each sub-field is a key 
%
% output:
%      val: if key exists, val=optstruct.key; otherwise val=default
%
% license:
%     BSD license, see LICENSE_BSD.txt files for details
%
% -- this function is part of jsonlab toolbox (http://iso2mesh.sf.net/cgi-bin/index.cgi?jsonlab)
% 

val=default;
if(nargin<=2) return; end
opt=varargin{1};
if(isstruct(opt) && isfield(opt,key))
    val=getfield(opt,key);
end
