# Supplementary material for: Ellipsoid Segmentation Model for Analyzing Light-Attenuated 3D Confocal Image Stacks of Fluorescent Multi-Cellular Spheroids
Source: PLoS One. 2016 Jun 15;11(6):e0156942. doi: 10.1371/journal.pone.0156942 (PMC4909318; doi:10.1371/journal.pone.0156942)
Supplement: S1 File — This is a zip-file containing all the source code files. The code is written in MATLAB using the DIPimage toolbox. The source code is also available on GitHub: https://github.com/mbarbie1/ellipsoids-analysis-paper.git. (ZIP) [file pone.0156942.s006.zip › S1_File/libExternal/jsonlab/mergestruct.m]

function s=mergestruct(s1,s2)
%
% s=mergestruct(s1,s2)
%
% merge two struct objects into one
%
% authors:Qianqian Fang (fangq<at> nmr.mgh.harvard.edu)
% date: 2012/12/22
%
% input:
%      s1,s2: a struct object, s1 and s2 can not be arrays
%
% output:
%      s: the merged struct object. fields in s1 and s2 will be combined in s.
%
% license:
%     BSD license, see LICENSE_BSD.txt files for details 
%
% -- this function is part of jsonlab toolbox (http://iso2mesh.sf.net/cgi-bin/index.cgi?jsonlab)
%

if(~isstruct(s1) || ~isstruct(s2))
    error('input parameters contain non-struct');
end
if(length(s1)>1 || length(s2)>1)
    error('can not merge struct arrays');
end
fn=fieldnames(s2);
s=s1;
for i=1:length(fn)              
    s=setfield(s,fn{i},getfield(s2,fn{i}));
end
