# Supplementary material for: Ellipsoid Segmentation Model for Analyzing Light-Attenuated 3D Confocal Image Stacks of Fluorescent Multi-Cellular Spheroids
Source: PLoS One. 2016 Jun 15;11(6):e0156942. doi: 10.1371/journal.pone.0156942 (PMC4909318; doi:10.1371/journal.pone.0156942)
Supplement: S1 File — This is a zip-file containing all the source code files. The code is written in MATLAB using the DIPimage toolbox. The source code is also available on GitHub: https://github.com/mbarbie1/ellipsoids-analysis-paper.git. (ZIP) [file pone.0156942.s006.zip › S1_File/lib/argbIntToValues.m]

function [a,r,g,b,rgbString] = argbIntToValues(argbInt)
    % ARGB integer to alpha and rgb values
    argbInt = int32(argbInt);
    a = bitand(bitshift(argbInt,-24), hex2dec('ff'));
    r = bitand(bitshift(argbInt,-16), hex2dec('ff'));
    g = bitand(bitshift(argbInt,-8), hex2dec('ff'));
    b = bitand(argbInt, hex2dec('ff'));
    rgbString = ['rgb(' num2str(r) ', ' num2str(g) ', ' num2str(b) ')'];
end
