# Supplementary material for: Ellipsoid Segmentation Model for Analyzing Light-Attenuated 3D Confocal Image Stacks of Fluorescent Multi-Cellular Spheroids
Source: PLoS One. 2016 Jun 15;11(6):e0156942. doi: 10.1371/journal.pone.0156942 (PMC4909318; doi:10.1371/journal.pone.0156942)
Supplement: S1 File — This is a zip-file containing all the source code files. The code is written in MATLAB using the DIPimage toolbox. The source code is also available on GitHub: https://github.com/mbarbie1/ellipsoids-analysis-paper.git. (ZIP) [file pone.0156942.s006.zip › S1_File/lib/ellipsoidValidationMeasurements.m]

function msr = ellipsoidValidationMeasurements( imgMIPZ, imgMIPZH, lab, labEllipse, pixelSize )


    lab = dip_image(lab, 'sint16');
    labEllipse = dip_image(labEllipse, 'sint16');
    [ msr, msrEllipse ] = spheroidValidation(imgMIPZ, imgMIPZH, lab, labEllipse, pixelSize );

%     nExtend = 3;
%     penaltyMissedRegion = 1;
%     penaltyFalseRegion = 1;
%     [error, errorOverlap, MSingle, mSingle, MPenalty, mPenalty, numDaughters, isDaughter]...
%         = errorTwoLabs( labEllipse, lab, nExtend,...
%     imgMIPZ, pixelSize(1:2), penaltyMissedRegion, penaltyFalseRegion );
% 
%     msr.errorOverlap = errorOverlap;

%    disp(size(msr));
%    disp(size(msrEllipse));

    fn = fieldnames(msrEllipse);
    nfn = length(fn);
    for k = 1:nfn
        msr.([fn{k} 'Ellipse'] ) = msrEllipse.(fn{k});
    end

end
