# Supplementary material for: Ellipsoid Segmentation Model for Analyzing Light-Attenuated 3D Confocal Image Stacks of Fluorescent Multi-Cellular Spheroids
Source: PLoS One. 2016 Jun 15;11(6):e0156942. doi: 10.1371/journal.pone.0156942 (PMC4909318; doi:10.1371/journal.pone.0156942)
Supplement: S1 File — This is a zip-file containing all the source code files. The code is written in MATLAB using the DIPimage toolbox. The source code is also available on GitHub: https://github.com/mbarbie1/ellipsoids-analysis-paper.git. (ZIP) [file pone.0156942.s006.zip › S1_File/lib/extractRoiMasks.m]

% img = cellarray of dipimage images
function [minp, maxp, pRel, pAbs, mask, sub] = extractRoiMasks(roiCoords, img)
        p = roiCoords;
        p = max(p,1);
        minp = min(p);
        maxp = max(p);
        pAbs = p;
        pRel = p - repmat( minp, size(p,1), 1);
        for k = 1:length(img)
            sub{k} = img{k}((minp(1)-1):(maxp(1)-1), (minp(2)-1):(maxp(2)-1) );
        end
        mask = newim(imsize(sub{1}),'bin');
        mask(sub2ind(mask,pRel)) = 1;
        mask = fillholes(mask);
    end
