# Supplementary material for: Ellipsoid Segmentation Model for Analyzing Light-Attenuated 3D Confocal Image Stacks of Fluorescent Multi-Cellular Spheroids
Source: PLoS One. 2016 Jun 15;11(6):e0156942. doi: 10.1371/journal.pone.0156942 (PMC4909318; doi:10.1371/journal.pone.0156942)
Supplement: S1 File — This is a zip-file containing all the source code files. The code is written in MATLAB using the DIPimage toolbox. The source code is also available on GitHub: https://github.com/mbarbie1/ellipsoids-analysis-paper.git. (ZIP) [file pone.0156942.s006.zip › S1_File/lib/getNN.m]

% input: BminpVec, BmaxpVec should be nx2 matrices, and Aminp, Amaxp should
% be 1x2 vectors, the function returns from a rectangle defined by the
% minimum (upper left) and maximum (lower right) corner values, whether
% there is any overlapping rectangle defined by the minimum, maximum
% vectors in BminpVec, BmaxpVec
function overlap = getNN( Aminp, Amaxp, BminpVec, BmaxpVec)

    n = size(BminpVec,1);
    %disp(BminpVec)
    %disp(n)
    overlap = find( sum( ( repmat( Aminp, n, 1) < BmaxpVec & repmat( Amaxp, n, 1) > BminpVec ), 2 ) > 1 );

end
