# Supplementary material for: Ellipsoid Segmentation Model for Analyzing Light-Attenuated 3D Confocal Image Stacks of Fluorescent Multi-Cellular Spheroids
Source: PLoS One. 2016 Jun 15;11(6):e0156942. doi: 10.1371/journal.pone.0156942 (PMC4909318; doi:10.1371/journal.pone.0156942)
Supplement: S1 File — This is a zip-file containing all the source code files. The code is written in MATLAB using the DIPimage toolbox. The source code is also available on GitHub: https://github.com/mbarbie1/ellipsoids-analysis-paper.git. (ZIP) [file pone.0156942.s006.zip › S1_File/lib/ImageAnalysis/Segmentation/Project2D/spheroidValidation.m]

function [msr, msrEllipse] = spheroidValidation( imgMIPZ, imgMIPZH, lab, labEllipse, pixelSize )

    msrH = measure(lab, imgMIPZH, {'mean'});
    msrFields = {'size','center','Radius','ConvexArea','P2A','PodczeckShapes',...
        'mean','StdDev','MinVal','MaxVal','Skewness','ExcessKurtosis'};
    msr = measure(lab, imgMIPZ, msrFields);
    msr.CenterZ = msrH.mean;
    % Add unit measures in addition to the pixel measures
    msr.CenterZUnit = pixelSize(3) * msrH.mean;
    msr.CenterUnit = pixelSize(1) * msr.Center;
    msr.RadiusUnit = pixelSize(1) * msr.Radius;
    dA = pixelSize(1) * pixelSize(2);
    msr.ConvexAreaUnit = dA * msr.ConvexArea;
    msr.SizeUnit = dA * msr.Size;

    msrFields = {'size','center', 'mean','StdDev','MinVal','MaxVal','Skewness','ExcessKurtosis'};
    msrEllipse = measure(labEllipse, imgMIPZ, msrFields, [], inf, 0, 0);

end
