# Supplementary material for: Ellipsoid Segmentation Model for Analyzing Light-Attenuated 3D Confocal Image Stacks of Fluorescent Multi-Cellular Spheroids
Source: PLoS One. 2016 Jun 15;11(6):e0156942. doi: 10.1371/journal.pone.0156942 (PMC4909318; doi:10.1371/journal.pone.0156942)
Supplement: S1 File — This is a zip-file containing all the source code files. The code is written in MATLAB using the DIPimage toolbox. The source code is also available on GitHub: https://github.com/mbarbie1/ellipsoids-analysis-paper.git. (ZIP) [file pone.0156942.s006.zip › S1_File/lib/ImageAnalysis/SpotDetection/spotDetectionLoG3D.m]

% FUNCTION: 3D LoG method to detect bright spots in the MIP of a 3D image.
%
% INPUT:
%
%            img                        : 3D image
%            lab                        : 
%            pixelSizeR                 :
%            avgSpotRadius              :
%            maxSpotRadius              : 
%
% OUTPUT:
%
%            outputMaxima               : struct array with: the position 
%                                           in (x,y,z), max. intensity, and
%                                           spheroid-index in which the
%                                           point originates.
%            outputLab                  : 3D image with labeled points at 
%                                           the positions of the found 
%                                           spots.
%
% AUTHOR: 
%
% 	Micha�l Barbier
%   mbarbie1@its.jnj.com
% 
% ----------------------------------------------------------------------- 
%
function [outputMaxima, outputLab] = spotDetectionLoG3D(img, lab, pixelSize, avgSpotRadius, maxSpotRadius)

    radiusToGaussianScale = 1/2;
    s = avgSpotRadius * radiusToGaussianScale ./ pixelSize;
    imgLoG = laplacianNormalized3D(img, s(1), s(2), s(3));

    imgt = threshold(-imgLoG,'otsu');

    max_size = ceil( getVolumeSphere(maxSpotRadius) / prod(pixelSize) );
    max_depth = ceil( 0.5 * ( max(imgLoG) - min(imgLoG) ) );
    outputLab = dip_localminima(imgLoG, imgt, 2, max_depth, max_size, 1);

    spotList = ind2sub( outputLab, find(outputLab) );

    outputLab = newim(size(outputLab));
    for k = 1:length(spotList(:,1))
        outputMaxima(k).x = spotList(k,1);
        outputMaxima(k).y = spotList(k,2);
        outputMaxima(k).z = spotList(k,3);
        outputMaxima(k).intensity = double( img(spotList(k,1), spotList(k,2), spotList(k,3) ) );
        % Switch x, y for indexing? but we used ind2sub of dipimage?
        %   test: fprintf('value(%i,%i,%i) = %i\n', spotList(k,1), spotList(k,2), spotList(k,3), lab( spotList(k,2), spotList(k,1), spotList(k,3) ));
        outputMaxima(k).inputLabIndex = int32( lab( spotList(k,2), spotList(k,1), spotList(k,3) ) );
        outputLab(spotList(k,1), spotList(k,2), spotList(k,3)) = k;
    end

end
