# Supplementary material for: Ellipsoid Segmentation Model for Analyzing Light-Attenuated 3D Confocal Image Stacks of Fluorescent Multi-Cellular Spheroids
Source: PLoS One. 2016 Jun 15;11(6):e0156942. doi: 10.1371/journal.pone.0156942 (PMC4909318; doi:10.1371/journal.pone.0156942)
Supplement: S1 File — This is a zip-file containing all the source code files. The code is written in MATLAB using the DIPimage toolbox. The source code is also available on GitHub: https://github.com/mbarbie1/ellipsoids-analysis-paper.git. (ZIP) [file pone.0156942.s006.zip › S1_File/lib/ImageAnalysis/Utilities/detHessianNormalized3D.m]

function L = detHessianNormalized3D(img, s1, s2, s3)
% laplacianNormalized3D gives the normalized Laplacian of an image using
% DIPimage
    L = s1^2 * s2^2 * s3^2 .* dethessian(img, [s1,s2,s3]);
    
end
