# Supplementary material for: Ellipsoid Segmentation Model for Analyzing Light-Attenuated 3D Confocal Image Stacks of Fluorescent Multi-Cellular Spheroids
Source: PLoS One. 2016 Jun 15;11(6):e0156942. doi: 10.1371/journal.pone.0156942 (PMC4909318; doi:10.1371/journal.pone.0156942)
Supplement: S1 File — This is a zip-file containing all the source code files. The code is written in MATLAB using the DIPimage toolbox. The source code is also available on GitHub: https://github.com/mbarbie1/ellipsoids-analysis-paper.git. (ZIP) [file pone.0156942.s006.zip › S1_File/lib/ImageAnalysis/Utilities/exponential_fit/exponential_fit.m]

function [estimates, model] = exponential_fit(xdata, ydata)
% Call fminsearch with a random starting point.
start_point = rand(1, 2);
model = @expfun;
estimates = fminsearch(model, start_point);
% expfun accepts curve parameters as inputs, and outputs sse,
% the sum of squares error for A*exp(-lambda*xdata)-ydata,
% and the FittedCurve. FMINSEARCH only needs sse, but we want
% to plot the FittedCurve at the end.
    function [sse, FittedCurve] = expfun(params)
        A = params(1);
        lambda = params(2);
        FittedCurve = A .* exp(-lambda * xdata);
        ErrorVector = FittedCurve - ydata;
        sse = sum(ErrorVector .^ 2);
    end
end
