# Supplementary material for: Ellipsoid Segmentation Model for Analyzing Light-Attenuated 3D Confocal Image Stacks of Fluorescent Multi-Cellular Spheroids
Source: PLoS One. 2016 Jun 15;11(6):e0156942. doi: 10.1371/journal.pone.0156942 (PMC4909318; doi:10.1371/journal.pone.0156942)
Supplement: S1 File — This is a zip-file containing all the source code files. The code is written in MATLAB using the DIPimage toolbox. The source code is also available on GitHub: https://github.com/mbarbie1/ellipsoids-analysis-paper.git. (ZIP) [file pone.0156942.s006.zip › S1_File/lib/ImageAnalysis/Utilities/exponential_fit/exponential_fit_fromLinearFit.m]

function [A, B, FittedCurve, sse] = exponential_fit_fromLinearFit(x, y, xfit)

    lny = log(y);
    lny = max(lny, 0.00001);
    x2 = x.^2;
    n = length(x);
    
    denom = (n * sum(x2) - sum(x)^2);
    a = ( sum(lny) * sum(x2) - sum(x) * sum(x .* lny) ) / denom;
    b = ( n * sum( lny .*x ) - sum(x) * sum(lny) ) / denom;
    A = exp(a);
    B = b;
        
    FittedCurve = A .* exp(B * xfit);
    ErrorVector = FittedCurve - y;
    sse = sum(ErrorVector .^ 2);
end
