# Supplementary material for: Ellipsoid Segmentation Model for Analyzing Light-Attenuated 3D Confocal Image Stacks of Fluorescent Multi-Cellular Spheroids
Source: PLoS One. 2016 Jun 15;11(6):e0156942. doi: 10.1371/journal.pone.0156942 (PMC4909318; doi:10.1371/journal.pone.0156942)
Supplement: S1 File — This is a zip-file containing all the source code files. The code is written in MATLAB using the DIPimage toolbox. The source code is also available on GitHub: https://github.com/mbarbie1/ellipsoids-analysis-paper.git. (ZIP) [file pone.0156942.s006.zip › S1_File/lib/ImageAnalysis/Utilities/features/msrRadiusToArray.m]

function msra = msrRadiusToArray( msrCell )

    n = length(msrCell);
    msra = zeros(n,4);
    for j = 1:n
        ind = 1;
        disp(j);
        msr = msrCell{j}.Radius;
        if (length(msr(1,:)) > 1)
            [~, ind] = max(msr(1,:));
        end
        msr(1,:)
        msra(j,1) = msr(1,ind);
        msra(j,2) = msr(2,ind);
        msra(j,3) = msr(3,ind);
        msra(j,4) = msr(4,ind);
    end

end
