# Supplementary material for: Ellipsoid Segmentation Model for Analyzing Light-Attenuated 3D Confocal Image Stacks of Fluorescent Multi-Cellular Spheroids
Source: PLoS One. 2016 Jun 15;11(6):e0156942. doi: 10.1371/journal.pone.0156942 (PMC4909318; doi:10.1371/journal.pone.0156942)
Supplement: S1 File — This is a zip-file containing all the source code files. The code is written in MATLAB using the DIPimage toolbox. The source code is also available on GitHub: https://github.com/mbarbie1/ellipsoids-analysis-paper.git. (ZIP) [file pone.0156942.s006.zip › S1_File/lib/ImageAnalysis/Utilities/getScaleSpace.m]

function [s, s1, s2, s3] = getScaleSpace(nScale,minScale,maxScale, pixelSize)
% Scale-space definition
    ns = nScale;
    minScaleLog = log(minScale);
    maxScaleLog = log(maxScale);
    s = exp( linspace(minScaleLog,maxScaleLog,ns) );
    s1 = s / pixelSize(1);
    s2 = s / pixelSize(2);
    s3 = s / pixelSize(3);
end
