# Supplementary material for: Ellipsoid Segmentation Model for Analyzing Light-Attenuated 3D Confocal Image Stacks of Fluorescent Multi-Cellular Spheroids
Source: PLoS One. 2016 Jun 15;11(6):e0156942. doi: 10.1371/journal.pone.0156942 (PMC4909318; doi:10.1371/journal.pone.0156942)
Supplement: S1 File — This is a zip-file containing all the source code files. The code is written in MATLAB using the DIPimage toolbox. The source code is also available on GitHub: https://github.com/mbarbie1/ellipsoids-analysis-paper.git. (ZIP) [file pone.0156942.s006.zip › S1_File/lib/ImageAnalysis/Utilities/hessianNormalized3D.m]

function H = hessianNormalized3D(img, s1, s2, s3)
% hessianNormalized2D gives the normalized hessian of an image using
% DIPimage
    H = hessian(img,[s1 s2 s3]);
    
    % Normalize the hessian
    H{1,1} = s1^2 * H{1,1};
    H{1,2} = s1*s2 * H{1,2};
    H{2,1} = s1*s2 * H{2,1};
    H{2,2} = s2^2 * H{2,2};
    
    H{1,3} = s1^s3 * H{1,3};
    H{2,3} = s2*s3 * H{2,3};
    H{3,1} = s3*s1 * H{3,1};
    H{3,2} = s3*s2 * H{3,2};
    H{3,3} = s3^2 * H{3,3};

end
