# Supplementary material for: Ellipsoid Segmentation Model for Analyzing Light-Attenuated 3D Confocal Image Stacks of Fluorescent Multi-Cellular Spheroids
Source: PLoS One. 2016 Jun 15;11(6):e0156942. doi: 10.1371/journal.pone.0156942 (PMC4909318; doi:10.1371/journal.pone.0156942)
Supplement: S1 File — This is a zip-file containing all the source code files. The code is written in MATLAB using the DIPimage toolbox. The source code is also available on GitHub: https://github.com/mbarbie1/ellipsoids-analysis-paper.git. (ZIP) [file pone.0156942.s006.zip › S1_File/lib/ImageAnalysis/Utilities/imageEigenValues2D.m]

function [L1, L2] = imageEigenValues2D(L)

    % L_1(2) = Tr[a]/2 -(+) sqrt( Tr[a]^2 - 4 Det[A] ) / 2

    % Tr[L]/2:
    q = (L{1,1} + L{2,2}) / 2;
    % Det[L]:
    r = ( L{1,1} .* L{2,2} )  -  ( L{1,2} .* L{2,1} );

    % L1 < L2
    L1 = q - sqrt(q.^2 - r);
    L2 = q + sqrt(q.^2 - r);
end
