# Supplementary material for: Ellipsoid Segmentation Model for Analyzing Light-Attenuated 3D Confocal Image Stacks of Fluorescent Multi-Cellular Spheroids
Source: PLoS One. 2016 Jun 15;11(6):e0156942. doi: 10.1371/journal.pone.0156942 (PMC4909318; doi:10.1371/journal.pone.0156942)
Supplement: S1 File — This is a zip-file containing all the source code files. The code is written in MATLAB using the DIPimage toolbox. The source code is also available on GitHub: https://github.com/mbarbie1/ellipsoids-analysis-paper.git. (ZIP) [file pone.0156942.s006.zip › S1_File/lib/ImageAnalysis/Utilities/laplacianNormalized3D.m]

function L = laplacianNormalized3D(img, s1, s2, s3)
% laplacianNormalized3D gives the normalized Laplacian of an image using
% DIPimage
    L = s1^2 .* dxx(img,s1) + s2^2 .* dyy(img,s2) + s3^2 .* dzz(img,s3);
    
end
