# Supplementary material for: Ellipsoid Segmentation Model for Analyzing Light-Attenuated 3D Confocal Image Stacks of Fluorescent Multi-Cellular Spheroids
Source: PLoS One. 2016 Jun 15;11(6):e0156942. doi: 10.1371/journal.pone.0156942 (PMC4909318; doi:10.1371/journal.pone.0156942)
Supplement: S1 File — This is a zip-file containing all the source code files. The code is written in MATLAB using the DIPimage toolbox. The source code is also available on GitHub: https://github.com/mbarbie1/ellipsoids-analysis-paper.git. (ZIP) [file pone.0156942.s006.zip › S1_File/lib/ImageAnalysis/Utilities/removeBorderObjects.m]

function lab = removeBorderObjects(lab, imgH, minH, maxH)

%    minH = min(imgH)-1;
%    maxH = max(imgH)-1;

    for k = 1:max(lab)
        avgH = round(mean(imgH(lab == k)));
        if (avgH >= maxH-1 || avgH <= minH+1)
            lab(lab == k) = 0;
        end
    end
    if (max(lab) > 0)
        lab = relabel(lab);
    end
    
end
