# Supplementary material for: Ellipsoid Segmentation Model for Analyzing Light-Attenuated 3D Confocal Image Stacks of Fluorescent Multi-Cellular Spheroids
Source: PLoS One. 2016 Jun 15;11(6):e0156942. doi: 10.1371/journal.pone.0156942 (PMC4909318; doi:10.1371/journal.pone.0156942)
Supplement: S1 File — This is a zip-file containing all the source code files. The code is written in MATLAB using the DIPimage toolbox. The source code is also available on GitHub: https://github.com/mbarbie1/ellipsoids-analysis-paper.git. (ZIP) [file pone.0156942.s006.zip › S1_File/lib/ImageAnalysis/Utilities/sigmoidNormalizedAB.m]

function y = sigmoidNormalizedAB(x,x0,w,a,b)
    y = 1 ./ ( 1 + exp(-(x-x0)./w) );
    ymax = 1 ./ ( 1 + exp(-(b-x0)./w));
    ymin = 1 ./ ( 1 + exp(-(a-x0)./w));
    y = (y-ymin) /(ymax-ymin);
end
