# Supplementary material for: Ellipsoid Segmentation Model for Analyzing Light-Attenuated 3D Confocal Image Stacks of Fluorescent Multi-Cellular Spheroids
Source: PLoS One. 2016 Jun 15;11(6):e0156942. doi: 10.1371/journal.pone.0156942 (PMC4909318; doi:10.1371/journal.pone.0156942)
Supplement: S1 File — This is a zip-file containing all the source code files. The code is written in MATLAB using the DIPimage toolbox. The source code is also available on GitHub: https://github.com/mbarbie1/ellipsoids-analysis-paper.git. (ZIP) [file pone.0156942.s006.zip › S1_File/lib/ImageAnalysis/Utilities/zProject.m]

function [imgMIPZ, imgMIPZH] = zProject( img )

    [imgMIPZ, imgMIPZH] = max(dip_array(img), [], 3);
    clear img;
    imgMIPZ = dip_image(imgMIPZ);
    imgMIPZH = dip_image(imgMIPZH);

end
