# Supplementary material for: Ellipsoid Segmentation Model for Analyzing Light-Attenuated 3D Confocal Image Stacks of Fluorescent Multi-Cellular Spheroids
Source: PLoS One. 2016 Jun 15;11(6):e0156942. doi: 10.1371/journal.pone.0156942 (PMC4909318; doi:10.1371/journal.pone.0156942)
Supplement: S1 File — This is a zip-file containing all the source code files. The code is written in MATLAB using the DIPimage toolbox. The source code is also available on GitHub: https://github.com/mbarbie1/ellipsoids-analysis-paper.git. (ZIP) [file pone.0156942.s006.zip › S1_File/lib/ImageIO/getImageFileList.m]

function c = getImageFileList(imgMeta)

    % if a Selected.indexC is defined use it to select the files
    try
        indexC = imgMeta.Selection.indexC;
        n = 0;
        for k = 1:length(imgMeta.Files)
            if (indexC == getfield( imgMeta.Files{1,k}, 'indexC') )
                n = n+1;
                c{n} = getfield( imgMeta.Files{1,k}, 'path' );
            end
        end
    catch e1
        % if Selected.Files list is defined use it to select the files
        try
            for k = 1:length(imgMeta.Selection.Files)
                c{k} = getfield( imgMeta.Selection.Files{1,k}, 'path' );
            end
        catch e2
            % if no selection is made use the Files list to select all the 
            % files
            for k = 1:length(imgMeta.Files)
                c{k} = getfield( imgMeta.Files{1,k}, 'path' );
            end
        end
    end

end
