# Supplementary material for: Ellipsoid Segmentation Model for Analyzing Light-Attenuated 3D Confocal Image Stacks of Fluorescent Multi-Cellular Spheroids
Source: PLoS One. 2016 Jun 15;11(6):e0156942. doi: 10.1371/journal.pone.0156942 (PMC4909318; doi:10.1371/journal.pone.0156942)
Supplement: S1 File — This is a zip-file containing all the source code files. The code is written in MATLAB using the DIPimage toolbox. The source code is also available on GitHub: https://github.com/mbarbie1/ellipsoids-analysis-paper.git. (ZIP) [file pone.0156942.s006.zip › S1_File/lib/ImageIO/loadStackFromImageSequence.m]

% -----------------------------------------------------------------------
% 
% FUNCTION: loadStackFromImageSequence.m
% 
% DESCRIPTION: Loads a 3D image stack from a cell array of the image
%               filenames for the 2D image slices.
% 
% INPUT: 
%           imgFiles               : list of image filenames
%                                       (cell array of strings)
%
% OUTPUT:
%           img                    : image array (dipimage 3D image)
%
% AUTHOR: 
% 
% 	Micha�l Barbier
%   mbarbie1@its.jnj.com
% 
% ----------------------------------------------------------------------- 
%
function img = loadStackFromImageSequence(imgFiles)

    info = imfinfo(imgFiles{1});
    num_images = length(imgFiles);
    A = zeros(info(1).Height, info(1).Width, num_images);
    
    for k = 1:num_images
        A(:,:,k) = imread(imgFiles{k});
    end

    img = dip_image(A);

end
