# Supplementary material for: Ellipsoid Segmentation Model for Analyzing Light-Attenuated 3D Confocal Image Stacks of Fluorescent Multi-Cellular Spheroids
Source: PLoS One. 2016 Jun 15;11(6):e0156942. doi: 10.1371/journal.pone.0156942 (PMC4909318; doi:10.1371/journal.pone.0156942)
Supplement: S1 File — This is a zip-file containing all the source code files. The code is written in MATLAB using the DIPimage toolbox. The source code is also available on GitHub: https://github.com/mbarbie1/ellipsoids-analysis-paper.git. (ZIP) [file pone.0156942.s006.zip › S1_File/lib/ImageIO/outputTable.m]

% This function wraps the processes necessary to write an table 
% to a file together/separate with metadata which refers to the image/
% calculation where it originates from.
%
%   INPUT:
%       table               : array struct representing the table
%       metadata            : struct representing the table metadata, that
%                               is the reference to the original image /
%                               algorithm which led to the results?
%       destinationPath     : path of the file to write to
%       outputFormat        : [ 'json' | 'prtools'? | 'hdf5'? | 'mat'? | 
%                                   'csv'? ]
%       ioMethod            : [ 'Bioformats'  | 'Matlab' ]
%       metaAttached        : [ true  | false ]
%       metaOutputType      : [ 'json'  | ... ]
%
function outputTable(table, metadata, tableDestinationPath, outputType)


end
