# Supplementary material for: Ellipsoid Segmentation Model for Analyzing Light-Attenuated 3D Confocal Image Stacks of Fluorescent Multi-Cellular Spheroids
Source: PLoS One. 2016 Jun 15;11(6):e0156942. doi: 10.1371/journal.pone.0156942 (PMC4909318; doi:10.1371/journal.pone.0156942)
Supplement: S1 File — This is a zip-file containing all the source code files. The code is written in MATLAB using the DIPimage toolbox. The source code is also available on GitHub: https://github.com/mbarbie1/ellipsoids-analysis-paper.git. (ZIP) [file pone.0156942.s006.zip › S1_File/lib/ImageIO/Test_getGeneralName.m]

regexString = 'W-[W][ww]_F[ff]_C[cc]_T[tt]_Z[zzz]'
subStruct.name = {'W', 'w', 'f', 'c', 't', 'z'}
subStruct.value = {'E', 6, 0, 1, 0, 3}
subStruct.type = {'string', 'int', 'int', 'int', 'int', 'int'}

name = getGeneralName(subStruct, regexString)
