# Supplementary material for: Ellipsoid Segmentation Model for Analyzing Light-Attenuated 3D Confocal Image Stacks of Fluorescent Multi-Cellular Spheroids
Source: PLoS One. 2016 Jun 15;11(6):e0156942. doi: 10.1371/journal.pone.0156942 (PMC4909318; doi:10.1371/journal.pone.0156942)
Supplement: S1 File — This is a zip-file containing all the source code files. The code is written in MATLAB using the DIPimage toolbox. The source code is also available on GitHub: https://github.com/mbarbie1/ellipsoids-analysis-paper.git. (ZIP) [file pone.0156942.s006.zip › S1_File/lib/ImagePainting/createContourOverlayTick.m]

function imgContour = createContourOverlayTick( img, lab, n )
    %%% creates an image of the original image 'img' overlayed with the
    %%% labeled image 'lab' where only the contours of the labeled image
    %%% are shown.

    imgContour = overlay( stretch(img), lab - lab.*berosion( lab > 0, n ) );
end
