# Supplementary material for: Ellipsoid Segmentation Model for Analyzing Light-Attenuated 3D Confocal Image Stacks of Fluorescent Multi-Cellular Spheroids
Source: PLoS One. 2016 Jun 15;11(6):e0156942. doi: 10.1371/journal.pone.0156942 (PMC4909318; doi:10.1371/journal.pone.0156942)
Supplement: S1 File — This is a zip-file containing all the source code files. The code is written in MATLAB using the DIPimage toolbox. The source code is also available on GitHub: https://github.com/mbarbie1/ellipsoids-analysis-paper.git. (ZIP) [file pone.0156942.s006.zip › S1_File/lib/ImagePainting/drawProjectionEllipsoidsTopSlice.m]

%%% Top projection with slices of spheroids a the correct depth (middle
%%% of the spheroid
%
% 
% AUTHOR: 
% 
% 	Micha�l Barbier
%   mbarbie1@its.jnj.com
% 
% ----------------------------------------------------------------------- 
%
function [imgSH, labTop, overlayTop] = drawProjectionEllipsoidsTopSlice( imgOri, imgH, lab, fctOps)

    fprintf('PostProcess: topSliceProjection2D\n');

    nGrowIterations = 10;
    nDilation = 20;

    % Find the heights of the center of the spheroids using the border
    % of the labeled image
    labContours = lab;
    labContours(berosion(lab>0)) = 0;
    msr = measure(labContours, imgH, {'mean'});
    n = length(msr.mean);
    centerZ = zeros(n,1);
    for k = 1:n
        centerZ( k ) = round(msr.mean(k));
    end

    labMask = lab > 0;
    labDilated = bdilation(labMask, nDilation);
    labGrow = dip_growregions(lab, [], labDilated, 1, nGrowIterations, 'high_first');

    imgSH = newim(size(lab));
    for k = 1:n
        plane =  imgOri( :, :, centerZ( k ));
        imgSH(labGrow==k) = plane(labGrow==k);
    end
    
    msrL = measure(lab, [], {'MajorAxes', 'DimensionsEllipsoid', 'center'});
    n = length(msrL.MajorAxes(1,:));
    center = round(msrL.center)';
    disp(n)
    disp(length(msr));
    principalAxesList = cell(n,1);
    axesDimensionsList = cell(n,1);
    for k = 1:n
        principalAxesList{k} = {...
                                    msrL.MajorAxes( 1:2, k ), ...
                                    msrL.MajorAxes( 3:4, k ), ...
                                };
        % The DimensionsEllipsoid of DIPimage contains the full
        % principal axis length while we just have the semi-axes so we
        % have to divide by 2
        axesDimensionsList{k} = double(msrL.DimensionsEllipsoid( : , k ) / 2);
    end

    filled = 0;
    value = 1:n;
    labTop = drawEllipses( newim( imgSH ), center, value, principalAxesList, axesDimensionsList, filled );
%    overlayTop = overlay( stretch(imgSH, 0 ,100, 0, 1000), drawEllipses( newim( size(imgSH) ), center, value, principalAxesList, axesDimensionsList, 2 ) );
    overlayTop = overlay( stretch(imgSH), drawEllipses( newim( size(imgSH) ), center, value, principalAxesList, axesDimensionsList, 2 ) );
    
    endTime = toc();
    fprintf('topSliceProjection2D: time duration: %s\n', num2str(endTime));
end
