# Supplementary material for: Ellipsoid Segmentation Model for Analyzing Light-Attenuated 3D Confocal Image Stacks of Fluorescent Multi-Cellular Spheroids
Source: PLoS One. 2016 Jun 15;11(6):e0156942. doi: 10.1371/journal.pone.0156942 (PMC4909318; doi:10.1371/journal.pone.0156942)
Supplement: S1 File — This is a zip-file containing all the source code files. The code is written in MATLAB using the DIPimage toolbox. The source code is also available on GitHub: https://github.com/mbarbie1/ellipsoids-analysis-paper.git. (ZIP) [file pone.0156942.s006.zip › S1_File/lib/ImagePainting/ellipsoidBoundingBox.m]

function halfBoxSide = ellipsoidBoundingBox(axesDimensions, principalAxes)

    % Column vectors are the eigenvectors
    % principalAxes{i} is a column vector of the ith eigenvector
    % axesDimensions(i) is the length of the radius of the ith principal
    % axis
    if ( length(axesDimensions) == 3 )
        Q = [ axesDimensions(1)*principalAxes{1}, axesDimensions(2)*principalAxes{2}, axesDimensions(3)*principalAxes{3} ];
        Qn(1) = norm(Q(1,:));
        Qn(2) = norm(Q(2,:));
        Qn(3) = norm(Q(3,:));
    else if ( length(axesDimensions) == 2 )
            Q = [ axesDimensions(1)*principalAxes{1}, axesDimensions(2)*principalAxes{2} ];
            Qn(1) = norm(Q(1,:));
            Qn(2) = norm(Q(2,:));
        end
    end
    halfBoxSide = Qn;
end
