# Supplementary material for: Ellipsoid Segmentation Model for Analyzing Light-Attenuated 3D Confocal Image Stacks of Fluorescent Multi-Cellular Spheroids
Source: PLoS One. 2016 Jun 15;11(6):e0156942. doi: 10.1371/journal.pone.0156942 (PMC4909318; doi:10.1371/journal.pone.0156942)
Supplement: S1 File — This is a zip-file containing all the source code files. The code is written in MATLAB using the DIPimage toolbox. The source code is also available on GitHub: https://github.com/mbarbie1/ellipsoids-analysis-paper.git. (ZIP) [file pone.0156942.s006.zip › S1_File/lib/ImagePainting/removeCoordinatesOutOfBounds.m]

function coords = removeCoordinatesOutOfBounds( coords, start, stop )

    [nDims, n] = size( coords );
    b = true( 1, n );
    for k = 1:nDims
        b = b & ~( coords(k,:) < start(k) ); 
        b = b & ~( coords(k,:) > stop(k) );
    end
    coords = coords(:,b);
    
end
