# Supplementary material for: Ellipsoid Segmentation Model for Analyzing Light-Attenuated 3D Confocal Image Stacks of Fluorescent Multi-Cellular Spheroids
Source: PLoS One. 2016 Jun 15;11(6):e0156942. doi: 10.1371/journal.pone.0156942 (PMC4909318; doi:10.1371/journal.pone.0156942)
Supplement: S1 File — This is a zip-file containing all the source code files. The code is written in MATLAB using the DIPimage toolbox. The source code is also available on GitHub: https://github.com/mbarbie1/ellipsoids-analysis-paper.git. (ZIP) [file pone.0156942.s006.zip › S1_File/lib/ImagePainting/scaleEllipsoidCoords.m]

% TODO function does not do the correct scaling!
%   Rethink the algorithm.
%
% This function scales the coordinate system and thereby redefines the
% ellipsiod principal axes and their dimensions
function [principalAxes, axesDimensions] = scaleEllipsoidCoords( principalAxes, axesDimensions, scale )

    scaleMatrix = diag(scale);
    Q = [ axesDimensions(1)*principalAxes{1}, axesDimensions(2)*principalAxes{2}, axesDimensions(3)*principalAxes{3} ];
    Q = Q * scaleMatrix;
    for m = 1:3
        axesDimensions(m) = norm(Q(:,m));
        principalAxes{m} = Q(:,m) ./ axesDimensions(m);
    end

end
