# Supplementary material for: Ellipsoid Segmentation Model for Analyzing Light-Attenuated 3D Confocal Image Stacks of Fluorescent Multi-Cellular Spheroids
Source: PLoS One. 2016 Jun 15;11(6):e0156942. doi: 10.1371/journal.pone.0156942 (PMC4909318; doi:10.1371/journal.pone.0156942)
Supplement: S1 File — This is a zip-file containing all the source code files. The code is written in MATLAB using the DIPimage toolbox. The source code is also available on GitHub: https://github.com/mbarbie1/ellipsoids-analysis-paper.git. (ZIP) [file pone.0156942.s006.zip › S1_File/lib/ImagePainting/test_drawCircles.m]

clear;
try
    run('C:\Program Files\DIPimage 2.6\dipstart.m');
catch e
    disp(e.identifier);
    return
end

img = newim(100, 50);
sz = size(img);

n = 100;
centerX = randi(sz(1),1,n)
centerY = randi(sz(2),1,n)
value = 1:n;
radius = 2.45
filled = false

img = drawCircles( img, centerX, centerY, value, radius, filled );
H = dipshow(img); dipmapping(H,'lin');
