# Supplementary material for: Ellipsoid Segmentation Model for Analyzing Light-Attenuated 3D Confocal Image Stacks of Fluorescent Multi-Cellular Spheroids
Source: PLoS One. 2016 Jun 15;11(6):e0156942. doi: 10.1371/journal.pone.0156942 (PMC4909318; doi:10.1371/journal.pone.0156942)
Supplement: S1 File — This is a zip-file containing all the source code files. The code is written in MATLAB using the DIPimage toolbox. The source code is also available on GitHub: https://github.com/mbarbie1/ellipsoids-analysis-paper.git. (ZIP) [file pone.0156942.s006.zip › S1_File/lib/ImagePainting/test_removeCoordinatesOutOfBounds.m]

clear;

coordsX = [13, 26, 44, 67, 78]
coordsY = [43, 56, 10, 80, 40]

coords = [ coordsX; coordsY]
start = [20,1]
stop = [50,100]

coordsNew = removeCoordinatesOutOfBounds( coords, start, stop )
