# Supplementary material for: Ellipsoid Segmentation Model for Analyzing Light-Attenuated 3D Confocal Image Stacks of Fluorescent Multi-Cellular Spheroids
Source: PLoS One. 2016 Jun 15;11(6):e0156942. doi: 10.1371/journal.pone.0156942 (PMC4909318; doi:10.1371/journal.pone.0156942)
Supplement: S1 File — This is a zip-file containing all the source code files. The code is written in MATLAB using the DIPimage toolbox. The source code is also available on GitHub: https://github.com/mbarbie1/ellipsoids-analysis-paper.git. (ZIP) [file pone.0156942.s006.zip › S1_File/lib/IO/structOfCellArrayToStructArray.m]

function as = structOfCellArrayToStructArray( sa )

    tmp = sa;
    fn = fieldnames(tmp);
    for ifn = 1:length(fn)
        for iEl = 1:nEl
            el = sa.(fn{ifn});
            if iscell(el)
                as(iEl).(fn{ifn}) = el{iEl};
            else if isnumeric(el)
                    as(iEl).(fn{ifn}) = el(iEl);
                end
            end
        end
    end

end
