# Supplementary material for: Ellipsoid Segmentation Model for Analyzing Light-Attenuated 3D Confocal Image Stacks of Fluorescent Multi-Cellular Spheroids
Source: PLoS One. 2016 Jun 15;11(6):e0156942. doi: 10.1371/journal.pone.0156942 (PMC4909318; doi:10.1371/journal.pone.0156942)
Supplement: S1 File — This is a zip-file containing all the source code files. The code is written in MATLAB using the DIPimage toolbox. The source code is also available on GitHub: https://github.com/mbarbie1/ellipsoids-analysis-paper.git. (ZIP) [file pone.0156942.s006.zip › S1_File/lib/Logging/getLogFileName.m]

% -----------------------------------------------------------------------
% 
% FUNCTION: getLogFileName.m
% 
% DESCRIPTION: Returns a fileName (string) for your logFile which contains
%               the date and the function or script name calling this
%               function. If an explicit "prefix" is provided, this is used
%               instead of the function name.
% 
% INPUT: 
%           Can take also 0 arguments
%           prefix                      : prefix of the filename for the
%                                           logfile (string)
%
% OUTPUT:
%           logFile                     : the filename (string)
%
% AUTHOR: 
% 
% 	Micha�l Barbier
%   mbarbie1@its.jnj.com
% 
% ----------------------------------------------------------------------- 
%
function logFile = getLogFileName(prefix)

    dateFormat = '_yyyy_mm_dd_HH_MM_SS';
    if (nargin < 1)
        st = dbstack;
        prefix = st(2).name;
    end
    logFile = [prefix datestr(now, dateFormat) '.log'];

end
