# Supplementary material for: Ellipsoid Segmentation Model for Analyzing Light-Attenuated 3D Confocal Image Stacks of Fluorescent Multi-Cellular Spheroids
Source: PLoS One. 2016 Jun 15;11(6):e0156942. doi: 10.1371/journal.pone.0156942 (PMC4909318; doi:10.1371/journal.pone.0156942)
Supplement: S1 File — This is a zip-file containing all the source code files. The code is written in MATLAB using the DIPimage toolbox. The source code is also available on GitHub: https://github.com/mbarbie1/ellipsoids-analysis-paper.git. (ZIP) [file pone.0156942.s006.zip › S1_File/lib/Logging/logErrorString.m]

function s = logErrorString( err )
    s = sprintf('\t \t Error-id: %s\n', err.identifier);
    s = [ s  sprintf('\t \t Error-message: %s\n', err.message) ];
    stackTrace = {err.stack.name};
    stackTraceLine = [err.stack.line];
    s = [ s  sprintf('\t \t Stack trace:\n') ];
    for traceInd = 1:length(stackTrace)
        s = [ s  sprintf('\t \t \t %s at line %i\n', stackTrace{traceInd}, stackTraceLine(traceInd)) ];
    end
end
