# Supplementary material for: Ellipsoid Segmentation Model for Analyzing Light-Attenuated 3D Confocal Image Stacks of Fluorescent Multi-Cellular Spheroids
Source: PLoS One. 2016 Jun 15;11(6):e0156942. doi: 10.1371/journal.pone.0156942 (PMC4909318; doi:10.1371/journal.pone.0156942)
Supplement: S1 File — This is a zip-file containing all the source code files. The code is written in MATLAB using the DIPimage toolbox. The source code is also available on GitHub: https://github.com/mbarbie1/ellipsoids-analysis-paper.git. (ZIP) [file pone.0156942.s006.zip › S1_File/lib/Metadata/defaultMeta.m]

function meta = defaultMeta()
    meta = struct(...
        'exp', '',...
        'plateIndex', 1,...
        'wellRow', 'A',...
        'wellCol', 1,...
        'field', 1,...
        'sizeX', 1,...
        'sizeY', 1,...
        'sizeZ', 1,...
        'sizeT', 1,...
        'sizeC', 1,...
        'pixelSizeX', 1,...
        'pixelSizeY', 1,...
        'pixelSizeZ', 1,...
        'pixelSizeT', 1,...
        'bitDepth', 'uint16',...
        'dimsOrder', 'ctz',...
        'magnification', 'unknown',...
        'objectiveLensNA', 'unknown',...
        'channelColorNumber', [ 0 ],...
        'channelName', {'unknown'},...
		'unit', 'um'...
        );
end
