# Supplementary material for: Ellipsoid Segmentation Model for Analyzing Light-Attenuated 3D Confocal Image Stacks of Fluorescent Multi-Cellular Spheroids
Source: PLoS One. 2016 Jun 15;11(6):e0156942. doi: 10.1371/journal.pone.0156942 (PMC4909318; doi:10.1371/journal.pone.0156942)
Supplement: S1 File — This is a zip-file containing all the source code files. The code is written in MATLAB using the DIPimage toolbox. The source code is also available on GitHub: https://github.com/mbarbie1/ellipsoids-analysis-paper.git. (ZIP) [file pone.0156942.s006.zip › S1_File/lib/Metadata/defaultStackMeta.m]

function meta = defaultStackMeta()

	meta.MBASE = defaultMBASE();

	meta.id = num2str( randi(99999,1) );

	meta.Data.Type = 'Stack';
	meta.Data.Original = true; % 
	meta.Data.linkToOriginal = '';
	meta.Data.linkToThisFile = '';
    
	meta.Pixels = defaultMeta();
	meta.Channels = struct;

	meta.Files = {};

end
