# Supplementary material for: Ellipsoid Segmentation Model for Analyzing Light-Attenuated 3D Confocal Image Stacks of Fluorescent Multi-Cellular Spheroids
Source: PLoS One. 2016 Jun 15;11(6):e0156942. doi: 10.1371/journal.pone.0156942 (PMC4909318; doi:10.1371/journal.pone.0156942)
Supplement: S1 File — This is a zip-file containing all the source code files. The code is written in MATLAB using the DIPimage toolbox. The source code is also available on GitHub: https://github.com/mbarbie1/ellipsoids-analysis-paper.git. (ZIP) [file pone.0156942.s006.zip › S1_File/lib/Metadata/getOmeMeta.m]

% The metaInput argument is optional: if no metadata is given then the
% default metadata from "defaultMeta()" is used.
function [meta, omeMeta] = getOmeMeta(imgPath, metaInput)

    switch nargin
        case 2,
            meta = metaInput;
        otherwise,
            meta = defaultMeta();
    end

    %disp(imgPath)
    try 
        reader = bfGetReader(imgPath);
        omeMeta = reader.getMetadataStore();
        
        meta = getMetaFromOmeMeta(omeMeta);
    
        catch error
        omeMeta = [];
        warning(error.message);
    end

    
end
