# Supplementary material for: Ellipsoid Segmentation Model for Analyzing Light-Attenuated 3D Confocal Image Stacks of Fluorescent Multi-Cellular Spheroids
Source: PLoS One. 2016 Jun 15;11(6):e0156942. doi: 10.1371/journal.pone.0156942 (PMC4909318; doi:10.1371/journal.pone.0156942)
Supplement: S1 File — This is a zip-file containing all the source code files. The code is written in MATLAB using the DIPimage toolbox. The source code is also available on GitHub: https://github.com/mbarbie1/ellipsoids-analysis-paper.git. (ZIP) [file pone.0156942.s006.zip › S1_File/lib/Metadata/writeOmeMeta.m]

% Dumps the Bioformats ome-xml data generated for 'imgPath' to the xml-file
% 'xmlFile'.
function writeOmeMeta(imgPath, xmlFile)

    reader = bfGetReader(imgPath);
    omeMeta = reader.getMetadataStore();
    
    omeXML = char(omeMeta.dumpXML());
    fid = fopen(xmlFile,'w+');
    fprintf(fid,'%s',omeXML);
    fclose(fid);

end
