# Supplementary material for: Ellipsoid Segmentation Model for Analyzing Light-Attenuated 3D Confocal Image Stacks of Fluorescent Multi-Cellular Spheroids
Source: PLoS One. 2016 Jun 15;11(6):e0156942. doi: 10.1371/journal.pone.0156942 (PMC4909318; doi:10.1371/journal.pone.0156942)
Supplement: S1 File — This is a zip-file containing all the source code files. The code is written in MATLAB using the DIPimage toolbox. The source code is also available on GitHub: https://github.com/mbarbie1/ellipsoids-analysis-paper.git. (ZIP) [file pone.0156942.s006.zip › S1_File/lib/parameterInput/optionsJSONToStruct.m]

function fctOps = optionsJSONToStruct(optionsString, defaultOptions)

	% the parameter optionsString can be either a file name either a string
	% containing json data
	fctOps = loadjson(optionsString);

	% Set the default values of the parameters to the one the user has
	% given.
	tags = fieldnames(defaultOptions);
	for i=1:length(tags)
		if (~isfield(fctOps,tags{i}))
			fctOps.(tags{i})=defaultOptions.(tags{i});
			disp(['Not a field', tags{i}]);
		end
	end
	if (length(tags)~=length(fieldnames(fctOps))), 
		warning('Algorithm:unknownoption','unknown input parameter found');
	end

end
