# Supplementary material for: Ellipsoid Segmentation Model for Analyzing Light-Attenuated 3D Confocal Image Stacks of Fluorescent Multi-Cellular Spheroids
Source: PLoS One. 2016 Jun 15;11(6):e0156942. doi: 10.1371/journal.pone.0156942 (PMC4909318; doi:10.1371/journal.pone.0156942)
Supplement: S1 File — This is a zip-file containing all the source code files. The code is written in MATLAB using the DIPimage toolbox. The source code is also available on GitHub: https://github.com/mbarbie1/ellipsoids-analysis-paper.git. (ZIP) [file pone.0156942.s006.zip › S1_File/lib/roiToMasks_RoiManager_nameBased.m]

% roi: roi struct made by imagej's RoiManager and read by ReadImageJROI
% img = cellarray of dipimage 2D images (e.g. the mip and heightmap)
% colorType is a struct array with fields .color (an RGB triple [ 0:255, 0:255, 0:255 ] )
function roi = roiToMasks_RoiManager_nameBased(roi, img, imgH, msrFields)

    n = length(roi);
     
    % roi RGB color
    for k = 1:n
        argbInt = roi{1,k}.nStrokeColor;
        %[a,r,g,b,rgbString] = argbIntToValues(argbInt);
        argbInt = int64(argbInt);
        a = bitand(bitshift(argbInt,-24), hex2dec('ff'));
        r = bitand(bitshift(argbInt,-16), hex2dec('ff'));
        g = bitand(bitshift(argbInt,-8), hex2dec('ff'));
        b = bitand(argbInt, hex2dec('ff'));
        roi{1,k}.argb = [a,r,g,b];
        %color(k,:) = [a,r,g,b];
    end

    % roi RGB color to type
    for k = 1:n
        roi{1,k}.type = roi{1,k}.strName;
        roi{1,k}.name = roi{1,k}.strName;
    end
    
    % roi close contour path
    for k = 1:n
        p = roi{1,k}.mnCoordinates;
        p = closeContour(p);
        roi{1,k}.mnCoordinates = p;
    end

    % extract masks and corresponding sub-images
    for k = 1:n
        [minp, maxp, pRel, pAbs, mask, contour, sub, subH] = extractRoiMasksH( roi{1,k}.mnCoordinates, img, imgH );
        roi{1,k}.mask = mask;
        roi{1,k}.contour = contour;
        roi{1,k}.minp = minp;
        roi{1,k}.maxp = maxp;
        roi{1,k}.pRel = pRel;
        roi{1,k}.pAbs = pAbs;
        roi{1,k}.img = sub;
        roi{1,k}.imgH = subH;
    end

    if (length(msrFields) > 0)
        for k = 1:n
            for j = 1:length(roi{1,k}.img)
                msr = measure(roi{1,k}.mask, roi{1,k}.img{j}, msrFields);
                roi{1,k}.msr = struct(msr);
                if (length(roi{1,k}.msr) > 1)
                    warning('ERROR multiple mask msr for mask %i', k);
                    dipshow(roi{1,k}.mask);
                end
            end
        end
    end
    
end
