# Supplementary material for: Ellipsoid Segmentation Model for Analyzing Light-Attenuated 3D Confocal Image Stacks of Fluorescent Multi-Cellular Spheroids
Source: PLoS One. 2016 Jun 15;11(6):e0156942. doi: 10.1371/journal.pone.0156942 (PMC4909318; doi:10.1371/journal.pone.0156942)
Supplement: S1 File — This is a zip-file containing all the source code files. The code is written in MATLAB using the DIPimage toolbox. The source code is also available on GitHub: https://github.com/mbarbie1/ellipsoids-analysis-paper.git. (ZIP) [file pone.0156942.s006.zip › S1_File/lib/saveMeasurements.m]

function saveMeasurements( msr, outputFile, outputFormat )

    switch (outputFormat)
        case 'json'
            msr = struct(msr);
            savejson('table', msr, outputFile );
        case 'mat'
            table = struct2table( msr , 'AsArray', true );
            save(outputFile, 'table');
        case 'excel'
            table = struct2table( msr, 'AsArray', true );
            writetable( table, outputFile );
        case 'csv'
            table = struct2table( msr, 'AsArray', true );
            writetable( table, outputFile );
        otherwise
            warning('saveMeasurements: unknown format to save');
    end
    
end
