# Supplementary material for: Ellipsoid Segmentation Model for Analyzing Light-Attenuated 3D Confocal Image Stacks of Fluorescent Multi-Cellular Spheroids
Source: PLoS One. 2016 Jun 15;11(6):e0156942. doi: 10.1371/journal.pone.0156942 (PMC4909318; doi:10.1371/journal.pone.0156942)
Supplement: S1 File — This is a zip-file containing all the source code files. The code is written in MATLAB using the DIPimage toolbox. The source code is also available on GitHub: https://github.com/mbarbie1/ellipsoids-analysis-paper.git. (ZIP) [file pone.0156942.s006.zip › S1_File/lib/sideSliceProjectionQC.m]

%UNTITLED Summary of this function goes here
%   Detailed explanation goes here
function [ p ] = sideSliceProjectionQC( overlaySide, pixelSize, center3D, centerProfiles, spheroidIndexStart, profileStop )

    sz = imsize(overlaySide);
    maxIntensity = max(max(dip_array(overlaySide)));
    overlaySideA = dip_array(overlaySide);
    for m = 1:length(maxIntensity)
        overlaySideA(:,:,m) = overlaySideA(:,:,m) / maxIntensity(m);
    end
    scaleFactor = round(pixelSize(3)/pixelSize(1));

    p = figure('visible','off');
    imagesc([0 sz(1)], [sz(2) 0], flip(overlaySideA,1)); hold on;

    maxIntensityProfiles = 0;
    for j = 1:length(centerProfiles)
        maxIntensityProfiles = max( maxIntensityProfiles, max(centerProfiles{j}) );
    end
    for j = 1:length(profileStop(:,1))
        xx = (1:length( centerProfiles{j}))-1;
        xx2 = linspace( min(xx), max(xx), scaleFactor*length(xx) );
        yy = interp1( xx, double( centerProfiles{j} ), xx2 );
        x1 = center3D(j,1); x2 = center3D(j,1);
        y1 = scaleFactor*(spheroidIndexStart(j)-1); y2 = scaleFactor*(profileStop(j,1)-1);
        [x,y] = bresenham(x1,y1,x2,y2);
        plot(x,y,'b-','linewidth',1.5); hold on;
        plot(center3D(j,1),scaleFactor*center3D(j,3),'r*'); hold on;
        %disp('maxIntensity'); disp(maxIntensityProfiles);
        plot(center3D(j,1) + (yy / maxIntensityProfiles * sz(1)/5), scaleFactor*xx2, 'g-','linewidth',1); hold on;
    end
    axis image
    hold off;
end
