# Supplementary material for: Ellipsoid Segmentation Model for Analyzing Light-Attenuated 3D Confocal Image Stacks of Fluorescent Multi-Cellular Spheroids
Source: PLoS One. 2016 Jun 15;11(6):e0156942. doi: 10.1371/journal.pone.0156942 (PMC4909318; doi:10.1371/journal.pone.0156942)
Supplement: S1 File — This is a zip-file containing all the source code files. The code is written in MATLAB using the DIPimage toolbox. The source code is also available on GitHub: https://github.com/mbarbie1/ellipsoids-analysis-paper.git. (ZIP) [file pone.0156942.s006.zip › S1_File/v1.1/analyseImageBatchProcess.m]

function [] = analyseImageBatchProcess( options, data, varargin )
% -----------------------------------------------------------------------
%
% FUNCTION: Batch processing function for the segmentation and spot
%           detection algorithm. The script runs the function analyseImage
%           on all images defined by the options, the measurement results
%           are saved in a single table (as excel, json, or mat file)
% 
% AUTHOR: 
% 
% 	Micha�l Barbier
%   mbarbie1@its.jnj.com
% 
% -----------------------------------------------------------------------
%

%% Default values

    try 
        hwait = varargin{1};
        hlog = varargin{2};
    catch
    end

    fprintf('Starting script: Ellipsoid segmentation algorithm and positive nuclei detection\n');
    tstartTotal = tic;

%% IMPORT SAMPLES

    if ( length(options.input.sampleIdsRange)~= 2 )
        images = options.input.sampleIds;
    else
        images = options.input.sampleIdsRange(1):options.input.sampleIdsRange(2);
    end
    fprintf('Starting batch process on the imageIds: (%i)\n', images);
   
    
%% RUN FOR EACH SAMPLE

    j = 0;
    msra = cell(length(images),1);
    nImages = length(images);
    spotTable = msra;
    for imageId = images

        j = j + 1;
        clearvars -except images imageId options tstartTotal data j msra spotTable imageSummary hwait hlog nImages

        if strcmp(options.segmentation.segmentationMethod, 'manual')
            subStruct.name = {'n'}; subStruct.value = {imageId}; subStruct.type = {'int'};
            regexString = options.input.roiPattern;
            ROIFilename = getGeneralName(subStruct, regexString);
            ROIImageDir = options.input.roiDir;
            roi = ReadImageJROI( fullfile(ROIImageDir, ROIFilename) );
        end
        
        %% PER IMAGE PARAMETERS
        options.input.imageId = imageId;
        [ options.input.pixelSize, options.input.size, options.input.channelIdNuclei, ...
            options.input.channelIdSpheroids, options.input.channelIdSpots,...
            options.input.sampleId, options.input.seriesId,...
            options.input.imageDir, options.input.fileName, options.input.filePath ]...
            = extractParametersImages(data, options);

        %% IMAGE ANALYSIS
        try
            [ msra{j}, ~, ~, mip, spotTable{j}, ~, radialProfiles ] = analyseImage(options);
            succesfullAnalysis = true;
            imageSummary(j) = getSummary(options, succesfullAnalysis, '', mip, msra{j}, spotTable{j});
            log( hwait, hlog, j, nImages, -1, 'image analysis: succesful', 'image analysis: succesful' );
        catch e
            warning('Analysis failed: imageId = %i', imageId);
            logError( 1, e );
            succesfullAnalysis = false;
            imageSummary(j) = getSummary(options, succesfullAnalysis, logErrorString( e ), [], [], []);
            log( hwait, hlog, j, nImages, -1, 'image analysis: failed', ['Image analysis failed: ' logErrorString( e )] );
        end

    end

%% SAVE ALL MEASUREMENTS

    spotsAll = vertcat( spotTable{:} );
    if (options.output.spotsAll.write)
        fprintf('Saving all spot detection measurements (%s)\n', options.output.spotsAll.format);
        log( hwait, hlog, nImages, nImages, -1, 'Saving spot msr', sprintf('Saving all spot detection measurements (%s)\n', options.output.spotsAll.format));
        tstart = tic;
        if ~exist(options.output.spotsAll.dir, 'dir')
            mkdir(pwd, options.output.spotsAll.dir);
        end
        filePath = fullfile(options.output.spotsAll.dir, options.output.spotsAll.fileName);
        if exist(filePath, 'file')
            delete(filePath);
        end
        saveMeasurements( spotsAll, filePath, options.output.spotsAll.format );
        tstop = toc(tstart);
        fprintf('Saving time all spot detection measurements (%s) = %i\n', options.output.spotsAll.format, tstop);
        log( hwait, hlog, nImages, nImages, tstop, 'Saving spot msr time', sprintf('Saving time all spot detection measurements (%s) = %i\n', options.output.spotsAll.format, tstop));
    end

    msraAll = vertcat( msra{:} );
    if (options.output.msrAll.write)
        fprintf('Saving all spheroid measurements (%s)\n', options.output.msrAll.format);
        log( hwait, hlog, nImages, nImages, -1, 'Saving spheroid msr', sprintf('Saving all spheroid measurements (%s)\n', options.output.msrAll.format));
        tstart = tic;
        if ~exist(options.output.msrAll.dir, 'dir')
            mkdir(pwd, options.output.msrAll.dir);
        end
        filePath = fullfile(options.output.msrAll.dir, options.output.msrAll.fileName);
        if exist(filePath, 'file')
            delete(filePath);
        end
        saveMeasurements( msraAll, filePath, options.output.msrAll.format );
        tstop = toc(tstart);
        fprintf('Saving time all spheroid measurements (%s) = %i\n', options.output.msrAll.format, tstop);
        log( hwait, hlog, nImages, nImages, tstop, 'Saving spheroid msr time', sprintf('Saving time all spheroid measurements (%s) = %i\n', options.output.msrAll.format, tstop));
    end

    if (options.output.summary.write)
        fprintf('Saving summary of the measurements for each imageId (%s)\n', options.output.summary.format);
        log( hwait, hlog, nImages, nImages, -1, 'Total processing time', sprintf('Saving summary of the measurements for each imageId (%s)\n', options.output.summary.format));
        tstart = tic;
        if ~exist(options.output.summary.dir, 'dir')
            mkdir(pwd, options.output.summary.dir);
        end
        filePath = fullfile(options.output.summary.dir, options.output.summary.fileName);
        if exist(filePath, 'file')
            delete(filePath);
        end
        saveMeasurements( imageSummary, filePath, options.output.summary.format );
        tstop = toc(tstart);
        fprintf('Saving time all spheroid measurements (%s) = %i\n', options.output.summary.format, tstop);
        log( hwait, hlog, nImages, nImages, tstop, 'Total processing time', sprintf('Saving time all spheroid measurements (%s) = %i\n', options.output.summary.format, tstop));
    end

%% END

    tstop = toc(tstartTotal);
    fprintf('Total processing time script = %i\n',tstop)
    log( hwait, hlog, nImages, nImages, tstop, 'Total processing time', sprintf('Total processing time script = %i\n',tstop));

end

function log( hwait, hlog, ith, n, t, shortTitle, longTitle)
    try
        waitbar2a(ith/n, hwait, shortTitle);
    catch
    end
    try
        fprintf(longTitle);
        text = sprintf(['Analysis image %i of %i: ' longTitle], ith, n);
        hlog.info('analyseImageBatchProcess', text);
    catch
    end
end
