# Supplementary material for: Ellipsoid Segmentation Model for Analyzing Light-Attenuated 3D Confocal Image Stacks of Fluorescent Multi-Cellular Spheroids
Source: PLoS One. 2016 Jun 15;11(6):e0156942. doi: 10.1371/journal.pone.0156942 (PMC4909318; doi:10.1371/journal.pone.0156942)
Supplement: S1 File — This is a zip-file containing all the source code files. The code is written in MATLAB using the DIPimage toolbox. The source code is also available on GitHub: https://github.com/mbarbie1/ellipsoids-analysis-paper.git. (ZIP) [file pone.0156942.s006.zip › S1_File/v1.1/appdata/options_default_minimal.json]

{
	"output": 
	{
		"mat":	{
            "write":        0,
            "dir":			"output/default/mat",
            "pattern":		"imageId_[nnnn].mat",
            "format":		"mat"
        },
        "summary": {
                "write":        1,
                "dir":			"output/default/tables",
                "fileName":		"summary.csv",
                "format":		"csv"
        },
        "msrAll": {
                "write":        1,
                "dir":			"output/default/tables",
                "fileName":		"msrSpheroids.csv",
                "format":		"csv"
        },
        "spotsAll": {
                "write":        1,
                "dir":			"output/default/tables",
                "fileName":		"msrSpots.csv",
                "format":		"csv"
            },
        "msr": {
                "write":        0,
                "dir":			"output/default/mat",
                "pattern":		"msr_[nnnn].mat",
                "fileName":		"msr.mat",
                "format":		"mat"
            },
        "plots": [
			{
				"name":			"plotOverlaySide",
                "write":        0,
                "dir":			"output/default/images",
				"pattern":		"plot_overlaySide_[nnnn].png",
				"format":		"png"
			},
			{
				"name":			"plotSpotsScale",
                "write":        0,
                "dir":			"output/default/images",
				"pattern":		"plot_spotsScale_[nnnn].png",
				"format":		"png"
			}
        ],
		"images": [
			{
				"name":			"imgSpots",
				"label":    	"MIP spots channel",
                "write":        1,
                "dir":			"output/default/images",
				"pattern":		"img_EdU_[nnnn].tif",
				"format":		"tif",
				"bitDepth":		"uint16",
				"color":		"gray",
				"ioMethod":		"Matlab"
			},
			{
				"name":			"imgSpheroids",
				"label":    	"MIP spheroids channel",
                "write":        1,
                "dir":			"output/default/images",
				"pattern":		"img_RFP_[nnnn].tif",
				"format":		"tif",
				"bitDepth":		"uint16",
				"color":		"gray",
				"ioMethod":		"Matlab"
			},
			{
				"name":			"overlayTop",
				"label":    	"Ellipse overlay top projection",
                "write":        1,
                "dir":			"output/default/images",
				"pattern":		"overlayTop_[nnnn].png",
				"format":		"png",
				"bitDepth":		"uint8",
				"color":		"rgb",
				"ioMethod":		"Matlab"
			},
			{
				"name":			"overlaySide",
				"label":    	"Ellipse overlay side projection",
                "write":        1,
                "dir":			"output/default/images",
				"pattern":		"overlaySide_[nnnn].png",
				"format":		"png",
				"bitDepth":		"uint8",
				"color":		"rgb",
				"ioMethod":		"Matlab"
			},
			{
				"name":			"contour",
				"label":    	"Contour spheroids overlay MIP",
                "write":        1,
                "dir":			"output/default/images",
				"pattern":		"contour_[nnnn].png",
				"format":		"png",
				"bitDepth":		"uint8",
				"color":		"rgb",
				"ioMethod":		"Matlab"
			},
			{
				"name":			"contourSpots2D",
				"label":    	"Spots overlay MIP",
                "write":        1,
                "dir":			"output/default/images",
				"pattern":		"contourSpots2D_[nnnn].png",
				"format":		"png",
				"bitDepth":		"uint8",
				"color":		"rgb",
				"ioMethod":		"Matlab"
			},
			{
				"name":			"contourSpots3D",
				"label":    	"Spots overlay 3D",
                "write":        0,
                "dir":			"output/default/images",
				"pattern":		"contourSpots3D_[nnnn].tif",
				"format":		"tif",
				"bitDepth":		"uint8",
				"color":		"rgb",
				"ioMethod":		"Matlab"
			}
		]
	},
    "input": {
        "sampleIdsRange": 					[1,1],
        "sampleIds": 						[
            1
        ],
        "sampleList":	                   	"./appdata/samplesTable_default_incomplete.xlsx",
        "imageMicroscopeFormat": 	       	"opera",
        "spheroidSegmentationChannel":	  	"RFP",
        "nucleiSegmentationChannel":		"DAPI",
        "spotDetectionChannel":         	"EdU",
		"defaultChannelIdSpheroids":		2,
		"defaultChannelIdNuclei":			3,
		"defaultChannelIdSpots":			1
    },
    "settings": [
		{
				"category":		"segmentation",
				"name":			"segmentationMethod",
				"label":        "Segmentation method",
				"description":  "The segmentation method used for the 2D segmentation.",
				"group":        "all",
                "type":         "choice",
                "labelList":    ["Height View","Intensity + Height-view ","Hessian-based"],
                "list":         ["heightmap","grayheightmap","hessianEigenvalues"],
                "selected":     1
		},
		{
				"category":		"segmentation",
				"name":			"neighbourhoodRadius",
				"label":        "Radius of range kernel",
				"description":  "The radius of the kernel used in the range filter, the range filter is applied on the height view and returns an image with pixel values equal to the largest difference (or median/mean difference) between the local neighbourhood.",
				"group":        "heightmap",
                "type":         "numeric",
                "automatic":    1,
                "value":        0
		},
		{
				"category":		"segmentation",
				"name":			"maxRangeZ",
				"label":        "Threshold on the range filtered image",
				"description":  "A threshold on the differences computed by the range filter, to distinguish between foreground (low values) and background (high values).",
				"group":        "heightmap",
                "type":         "numeric",
                "automatic":    1,
                "value":        0
		},
		{
				"category":		"segmentation",
				"name":			"thresholdIntensity",
				"label":        "Threshold on the mean intensity of the spheroids",
				"description":  "A threshold on the mean intensity of the spheroids computed from the MIP, this is to exclude spurious objects.",
				"group":        "all",
                "type":         "numeric",
                "automatic":     1,
                "value":         0
		},
		{
				"category":		"segmentation",
				"name":			"removeBorderObjectsInPlane",
				"label":        "Remove border objects along XY",
				"description":  "",
				"group":        "all",
                "type":         "boolean",
                "value":         1
		},
		{
				"category":		"segmentation",
				"name":			"removeBorderObjectsInZ",
				"label":        "Remove border objects along Z",
				"description":  "",
				"group":        "all",
                "type":         "boolean",
                "value":         1
		},
		{
				"category":		"segmentation",
				"name":			"maxRadius",
				"label":        "Maximal spheroid radius",
				"description":  "",
				"group":        "all",
                "type":         "numeric",
                "automatic":     0,
                "value":         1000
		},
        {
				"category":		"segmentation",
				"name":			"minRadius",
				"label":        "Minimal spheroid radius",
				"description":  "",
				"group":        "all",
                "type":         "numeric",
                "automatic":     0,
                "value":         10
		},
        {
				"category":		"segmentation",
				"name":			"splitSpheroids",
				"label":        "Split spheroids",
				"description":  "",
				"group":        "all",
                "type":         "boolean",
                "value":         1
		},
        {
				"category":		"segmentation",
				"name":			"splitSpheroidsMethod",
				"label":        "Minimal spheroid radius",
				"description":  "",
				"group":        "all",
                "type":         "choice",
                "labelList":    ["Intensity", "Shape"],
                "list":         ["gray", "shape"],
                "selected":     1
		},
        {
				"category":		"ellipsoidFit",
				"name":			"centerMethod",
				"label":        "Spheroid center determination method",
				"description":  "",
				"group":        "all",
                "type":         "choice",
                "labelList":    ["Average height spheroid rim"],
                "list":         ["rimHeight"],
                "selected":     1
		},
        {
				"category":		"ellipsoidFit",
				"name":			"zRadiusMethod",
				"label":        "z-radius determination method",
				"description":  "",
				"group":        "all",
                "type":         "choice",
                "labelList":    ["Average Radius"],
                "list":         ["averageRadius"],
                "selected":     1
		},
        {
				"category":		"ellipsoidFit",
				"name":			"radialProfiles",
				"label":        "Generate Radial profiles",
				"description":  "",
				"group":        "all",
                "type":         "boolean",
                "value":         0
		},
		{
				"category":		"ellipsoidFit",
				"name":			"spheroidRadiusThreshold",
				"label":        "Minimal spheroid radius to derive the z-radius dimension from the 3D signal intensity",
				"description":  "",
				"group":        "all",
                "type":         "numeric",
                "automatic":     0,
                "value":         20
		},
        {
				"category":		"spotDetection",
				"name":			"method",
				"label":        "Spheroid center determination",
				"description":  "",
				"group":        "all",
                "type":         "choice",
                "labelList":    ["2D","3D","Tiled 3D"],
                "list":         ["2D","3D","tiled3D"],
                "selected":     1
		},
		{
				"category":		"spotDetection",
				"name":			"avgSpotRadius",
				"label":        "Average spot radius",
				"description":  "",
				"group":        "all",
                "type":         "numeric",
                "automatic":     1,
                "value":         8
		},
		{
				"category":		"spotDetection",
				"name":			"maxSpotRadius",
				"label":        "Maximal spot radius",
				"description":  "",
				"group":        "all",
                "type":         "numeric",
                "automatic":     0,
                "value":         10
		},
		{
				"category":		"attenuationAnalysis",
				"name":			"profileAttenuationRatio",
				"label":        "spheroid channel intensity percentage for attenuation",
				"description":  "",
				"group":        "all",
                "type":         "numeric",
                "automatic":     0,
                "value":         0.5
		}
	],
    "segmentation": {
        "segmentationMethod":               "threshold",
        "thresholdSigma":                   2,
        "thresholdRatio":                   0.5,
        "maxRadius":                    	400,
        "minRadius":                    	10,
        "neighbourhoodRadius":          	10,
        "maxRangeZ":            			50,
        "removeBorderObjectsInPlane":   	0,
        "removeBorderObjectsInZ":       	0,
        "borderZRemoveMethod":         		"default",
        "thresholdIntensity":           	500,
        "minProbability":                   0.5,
        "splitSpheroids":               	0,
        "splitSpheroidsMethod":             "notgray",
        "noiseThresh":                      0.001
    },
    "ellipsoidFit": {
        "spheroidRadiusThreshold":          20,
        "centerMethod":                     "rimHeight",
        "zRadiusMethod":                    "averageRadius",
        "radialProfiles":                   0
    },
    "spotDetection": {
        "method":                           "2D",
        "defaultAvgSpotRadius":             8,
        "defaultMaxSpotRadius":             10,
        "avgSpotRadius":                    8,
        "maxSpotRadius":                    10,
        "maxSpotDetectorRatio":             0.2
    },
    "attenuationAnalysis": {
        "profileAttenuationRatio":          [0.5,0.25,0.1]
    },
    "summary": {
        "radiusDilationUnit":               250
    }
}
