# Supplementary material for: Ellipsoid Segmentation Model for Analyzing Light-Attenuated 3D Confocal Image Stacks of Fluorescent Multi-Cellular Spheroids
Source: PLoS One. 2016 Jun 15;11(6):e0156942. doi: 10.1371/journal.pone.0156942 (PMC4909318; doi:10.1371/journal.pone.0156942)
Supplement: S1 File — This is a zip-file containing all the source code files. The code is written in MATLAB using the DIPimage toolbox. The source code is also available on GitHub: https://github.com/mbarbie1/ellipsoids-analysis-paper.git. (ZIP) [file pone.0156942.s006.zip › S1_File/v1.1/appdata/samplesTable_default.xlsx]

## Sheet: Sheet1
imageId	sampleId	cancer	stroma	matrix	timepoint	growthstatus	compound	dose	imageDir	imageFilePath	wellId	plateId	rowId	colId	fieldId	nChannels	nFields	pixelSizeX	pixelSizeY	pixelSizeZ	stain	magnification	sizeX	sizeY	sizeZ	imageX	imageY	imageZ	nSamplesCondition	conditionId
1	1	LNCaP		collagen	day23	stat	DMSO		input	s2_file.tif	1	1	1	2	1	4	4	1.3	1.3	10	EdU	10x	1256	1056	91	1632.8	1372.8	910	8	39
