# Supplementary material for: Ellipsoid Segmentation Model for Analyzing Light-Attenuated 3D Confocal Image Stacks of Fluorescent Multi-Cellular Spheroids
Source: PLoS One. 2016 Jun 15;11(6):e0156942. doi: 10.1371/journal.pone.0156942 (PMC4909318; doi:10.1371/journal.pone.0156942)
Supplement: S1 File — This is a zip-file containing all the source code files. The code is written in MATLAB using the DIPimage toolbox. The source code is also available on GitHub: https://github.com/mbarbie1/ellipsoids-analysis-paper.git. (ZIP) [file pone.0156942.s006.zip › S1_File/v1.1/appdata/samplesTable_default_incomplete.xlsx]

## Sheet: samples
imageId	sampleId	pixelSizeX	pixelSizeY	pixelSizeZ	imageDir	imageFileName	imageFilePath
1	1	1.3	1.3	10	input	S2_File.tif	input/S2_File.tif
