# Supplementary material for: Ellipsoid Segmentation Model for Analyzing Light-Attenuated 3D Confocal Image Stacks of Fluorescent Multi-Cellular Spheroids
Source: PLoS One. 2016 Jun 15;11(6):e0156942. doi: 10.1371/journal.pone.0156942 (PMC4909318; doi:10.1371/journal.pone.0156942)
Supplement: S2 File — This is a zip-file containing manually segmented 2D ground truth labeled masks (the corresponding 3D image stacks can be found in the file Data_4 which is available from Dryad (doi:10.5061/dryad.0m9n7)). The cancer (LNCaP) spheroids are labeled in five distinct classes: (1) well separated, (2) overlapping with brighter spheroids in the MIP (rendering it non-separable), (3) overlapping with less bright spheroids in the MIP (rendering it well separable), (4) merely touching other spheroids, and (5) touching the border of the 2D projection of the image. Opening of the images in FIJI (ImageJ) with the ROI Manager allows visual inspection of the data. (ZIP) [file pone.0156942.s007.zip]

Archive with 16 entries (16 files):
- RoiImage_0333.tif
- RoiImage_0334.tif
- RoiImage_0335.tif
- RoiImage_0336.tif
- RoiImage_0337.tif
- RoiImage_0338.tif
- RoiImage_0339.tif
- RoiImage_0340.tif
- RoiSet_333.zip
- RoiSet_334.zip
- RoiSet_335.zip
- RoiSet_336.zip
- RoiSet_337.zip
- RoiSet_338.zip
- RoiSet_339.zip
- RoiSet_340.zip
